# Supplementary material for: Inflammatory protein signatures in individuals with obesity and metabolic syndrome
Source: Sci Rep. 2023 Dec 13;13:22185. doi: 10.1038/s41598-023-49643-8 (PMC10719383; doi:10.1038/s41598-023-49643-8)
Supplement: Supplementary file 7 — Supplementary Information. [file 41598_2023_49643_MOESM7_ESM.xlsx]

## Sheet: OBM vs. OBO
Regulation	Symbol	Fold Change	Adj.Pval
Up	FGF21	2.73116	0.0027
Up	CCL25	1.79472	0.000619
Up	REG1A	1.69419	0.00267
Up	CCL11	1.55693	0.00267
Up	FCGR2A	1.52556	0.0244
Up	PCOLCE	1.50984	0.012
Up	CDH1	1.50966	0.000619
Up	CDCP1	1.50858	0.0027
Up	MMP10	1.47875	0.0326
Up	C1QTNF1	1.40281	0.0285
Up	IL17C	1.40001	0.0315
Up	CST3	1.36179	0.0105
Up	ADA	1.35562	0.0243
Up	HGF	1.35381	0.00731
Up	COMP	1.34277	0.0105
Up	FLT3LG	1.33903	0.00311
Up	CCL2	1.30907	0.00613
Up	CCL3	1.30633	0.034
Up	IGFBP6	1.3038	0.012
Up	VEGFA	1.2994	0.00406
Up	PRSS2	1.28763	0.034
Up	F7	1.26094	0.0105
Up	CCL28	1.25495	0.0313
Down	IL24	0.796011	0.0316
