# Supplementary material for: Inflammatory protein signatures in individuals with obesity and metabolic syndrome
Source: Sci Rep. 2023 Dec 13;13:22185. doi: 10.1038/s41598-023-49643-8 (PMC10719383; doi:10.1038/s41598-023-49643-8)
Supplement: Supplementary file 8 — Supplementary Information. [file 41598_2023_49643_MOESM8_ESM.xlsx]

## Sheet: dgidb_export_2023-02-07
search_term	match_term	match_type	gene	drug	interaction_types	sources	pmids
FGF21	FGF21	Definite	FGF21	PEGBELFERMIN		TTD
HGF	HGF	Definite	HGF	RILOTUMUMAB	antibody|inhibitor	TALC|MyCancerGenome|TdgClinicalTrial|ChemblInteractions|CancerCommons
HGF	HGF	Definite	HGF	FICLATUZUMAB	antibody|inhibitor	TALC|MyCancerGenome|TdgClinicalTrial|ChemblInteractions|TTD
HGF	HGF	Definite	HGF	EPIGALOCATECHIN GALLATE		NCI	16449979
HGF	HGF	Definite	HGF	RESERPINE		NCI	16081063
HGF	HGF	Definite	HGF	STREPTOZOCIN		NCI	12403787
HGF	HGF	Definite	HGF	METHOTREXATE		NCI	10732770
HGF	HGF	Definite	HGF	ASPIRIN		NCI	11981761
HGF	HGF	Definite	HGF	MP-0250		TTD
HGF	HGF	Definite	HGF	THALIDOMIDE		NCI	15939924
HGF	HGF	Definite	HGF	WORTMANNIN		NCI	9603913
HGF	HGF	Definite	HGF	IMATINIB MESYLATE		NCI	11439348
HGF	HGF	Definite	HGF	RESVERATROL		NCI	15672869
VEGFA	VEGFA	Definite	VEGFA	AFLIBERCEPT	inhibitor|binder|antibody	MyCancerGenome|TdgClinicalTrial|ChemblInteractions|PharmGKB|TTD	22813448|20124951
VEGFA	VEGFA	Definite	VEGFA	ZALTRAP	antibody	TALC
VEGFA	VEGFA	Definite	VEGFA	MUPARFOSTAT	inhibitor	ChemblInteractions
VEGFA	VEGFA	Definite	VEGFA	CONBERCEPT	inhibitor	ChemblInteractions
VEGFA	VEGFA	Definite	VEGFA	BROLUCIZUMAB	inhibitor	ChemblInteractions
VEGFA	VEGFA	Definite	VEGFA	BEVACIZUMAB	antibody|inhibitor	TALC|MyCancerGenome|TdgClinicalTrial|ClearityFoundationClinicalTrial|ChemblInteractions|TEND|CIViC|PharmGKB|TTD	18182667|15705858|27329360|27139155|23149126|26100253|20124951|11752352|23953100|20125120|25955730
VEGFA	VEGFA	Definite	VEGFA	RANIBIZUMAB	inhibitor	TdgClinicalTrial|ChemblInteractions|TEND|PharmGKB|TTD	18046235|18054637|15973626|17046701|16935211|19668384|23570466|22840423|18035187|23149126|23559864|15671306|17049020|23953100|23842101|17031284
VEGFA	VEGFA	Definite	VEGFA	PEGAPTANIB SODIUM	antagonist	TdgClinicalTrial|ChemblInteractions|PharmGKB	23953100
VEGFA	VEGFA	Definite	VEGFA	REGORAFENIB		PharmGKB
VEGFA	VEGFA	Definite	VEGFA	NAVICIXIZUMAB		TTD
VEGFA	VEGFA	Definite	VEGFA	LENALIDOMIDE		ClearityFoundationClinicalTrial
VEGFA	VEGFA	Definite	VEGFA	FLUOROURACIL		PharmGKB	24090479|20125120|25955730
VEGFA	VEGFA	Definite	VEGFA	BEVASIRANIB		TdgClinicalTrial	18523657
VEGFA	VEGFA	Definite	VEGFA	SORAFENIB		PharmGKB	22736425|24510746
VEGFA	VEGFA	Definite	VEGFA	BEVACIZUMAB 111IN		ChemblInteractions
VEGFA	VEGFA	Definite	VEGFA	LEUCOVORIN		PharmGKB	20125120|25955730
VEGFA	VEGFA	Definite	VEGFA	CDC-801		NCI	14717786
VEGFA	VEGFA	Definite	VEGFA	IRINOTECAN		PharmGKB	20125120|25955730
VEGFA	VEGFA	Definite	VEGFA	ABICIPAR PEGOL		TTD
VEGFA	VEGFA	Definite	VEGFA	RISUTEGANIB		TTD
VEGFA	VEGFA	Definite	VEGFA	CISPLATIN		PharmGKB	24090479
VEGFA	VEGFA	Definite	VEGFA	OSI-632		TTD
VEGFA	VEGFA	Definite	VEGFA	SILDENAFIL		PharmGKB	23007311
VEGFA	VEGFA	Definite	VEGFA	OXALIPLATIN		PharmGKB	24090479|20125120|25955730
VEGFA	VEGFA	Definite	VEGFA	DOCETAXEL		PharmGKB	25111199|24061601|26100253
VEGFA	VEGFA	Definite	VEGFA	FENOFIBRATE		NCI	11356390
VEGFA	VEGFA	Definite	VEGFA	SUNITINIB		PharmGKB	22948895
VEGFA	VEGFA	Definite	VEGFA	CELECOXIB		PharmGKB	22336956
VEGFA	VEGFA	Definite	VEGFA	GENTAMICIN		NCI	14986132
VEGFA	VEGFA	Definite	VEGFA	MP-0250		TTD
VEGFA	VEGFA	Definite	VEGFA	CARBOPLATIN		PharmGKB	26194361
VEGFA	VEGFA	Definite	VEGFA	DOMATINOSTAT		TdgClinicalTrial
VEGFA	VEGFA	Definite	VEGFA	CAPECITABINE		PharmGKB	20125120|25955730
VEGFA	VEGFA	Definite	VEGFA	SQUALAMINE		TTD
VEGFA	VEGFA	Definite	VEGFA	CILOSTAZOL		NCI	11524048
VEGFA	VEGFA	Definite	VEGFA	ENALAPRIL		PharmGKB	26002049
VEGFA	VEGFA	Definite	VEGFA	PHENYTOIN		NCI	15458527
VEGFA	VEGFA	Definite	VEGFA	ELMIRON		NCI	17071199
CCL11	CCL11	Definite	CCL11	BERTILIMUMAB	inhibitor	ChemblInteractions|TTD
CCL11	CCL11	Definite	CCL11	ROXITHROMYCIN		NCI	11408771
CCL11	CCL11	Definite	CCL11	METHADONE		PharmGKB	29222992
CCL2	CCL2	Definite	CCL2	CARLUMAB	inhibitor	ChemblInteractions|TTD
CCL2	CCL2	Definite	CCL2	RISPERIDONE		PharmGKB	24495780
CCL2	CCL2	Definite	CCL2	BINDARIT		TTD
CCL3	CCL3	Definite	CCL3	INFLIXIMAB		NCI	16219708
CCL3	CCL3	Definite	CCL3	NAGRESTIPEN		TTD
FCGR2A	FCGR2A	Definite	FCGR2A	ETANERCEPT	ligand	PharmGKB	15526004|27463856|19128982|15457442|24048425|27044681
FCGR2A	FCGR2A	Definite	FCGR2A	VALZIFLOCEPT		TTD
FCGR2A	FCGR2A	Definite	FCGR2A	RITUXIMAB		PharmGKB	17324336|30457672|16609067
FCGR2A	FCGR2A	Definite	FCGR2A	TRASTUZUMAB		PharmGKB	18347005|21109570|17139284|17704420|17016423
FCGR2A	FCGR2A	Definite	FCGR2A	CETUXIMAB		PharmGKB	23296156|27897268|17139284|17704420|17016423|28719596|30318772
FCGR2A	FCGR2A	Definite	FCGR2A	INFLIXIMAB		PharmGKB	25823785|24667440|24048425|27044681
FCGR2A	FCGR2A	Definite	FCGR2A	ADALIMUMAB		PharmGKB	25823785|17139284|24667440|17016423|24048425|27044681
IL17C	IL17C	Definite	IL17C	VIDOFLUDIMUS		TdgClinicalTrial
CST3	CST3	Definite	CST3	RIBAVIRIN		NCI	18637076
CST3	CST3	Definite	CST3	DIGOXIN		NCI	17698593
REG1A	REG1A	Definite	REG1A	INSULIN		NCI	9930932
REG1A	REG1A	Definite	REG1A	ROQUINIMEX		NCI	9564847
ADA	ADA	Definite	ADA	PENTOSTATIN	inhibitor	TdgClinicalTrial|ChemblInteractions|TEND|TTD	2433905|10887639|17309302|11752352
ADA	ADA	Definite	ADA	DIPYRIDAMOLE	inhibitor	TdgClinicalTrial|TEND	11752352
ADA	ADA	Definite	ADA	ELAPEGADEMASE		TTD
ADA	ADA	Definite	ADA	METHOTREXATE		NCI	2431676
ADA	ADA	Definite	ADA	HYDROCORTISONE		NCI	2395837
ADA	ADA	Definite	ADA	GARLIC		NCI	7604070
ADA	ADA	Definite	ADA	CLADRIBINE		TTD
ADA	ADA	Definite	ADA	FLUDARABINE		TTD
ADA	ADA	Definite	ADA	CORDYCEPIN		DTC	24283924
ADA	ADA	Definite	ADA	LEVODOPA		NCI	11134247
ADA	ADA	Definite	ADA	AMITRIPTYLINE		NCI	16283318
PRSS2	PRSS2	Definite	PRSS2	BORTEZOMIB		DTC	20875739
PRSS2	PRSS2	Definite	PRSS2	CYANOPEPTOLIN S		DTC
PRSS2	PRSS2	Definite	PRSS2	CYANOPEPTOLIN SS		DTC
