# Supplementary material for: Inflammatory protein signatures in individuals with obesity and metabolic syndrome
Source: Sci Rep. 2023 Dec 13;13:22185. doi: 10.1038/s41598-023-49643-8 (PMC10719383; doi:10.1038/s41598-023-49643-8)
Supplement: Supplementary file 9 — Supplementary Information. [file 41598_2023_49643_MOESM9_ESM.xlsx]

## Sheet: HuRI Interactors
Gene Name	Ensembl ID	Uniprot ID	Entrez ID	Protein Description
CCDC28A	ENSG00000024862	B4DUJ5	25901	null
AGPAT4	ENSG00000026652	Q9NRZ5-1	56895	Converts 1-acyl-sn-glycerol-3-phosphate (lysophosphatidic acid or LPA) into 1	2-diacyl-sn-glycerol-3-phosphate (phosphatidic acid or PA) by incorporating an acyl moiety at the sn-2 position of the glycerol backbone (By similarity). Exhibits high acyl-CoA specificity for polyunsaturated fatty acyl-CoA	especially docosahexaenoyl-CoA (22:6-CoA	DHA-CoA) (By similarity).
CTNNA1	ENSG00000044115	P35221-3	1495	Associates with the cytoplasmic domain of a variety of cadherins. The association of catenins to cadherins produces a complex which is linked to the actin filament network	and which seems to be of primary importance for cadherins cell-adhesion properties. Can associate with both E- and N-cadherins. Originally believed to be a stable component of E-cadherin/catenin adhesion complexes and to mediate the linkage of cadherins to the actin cytoskeleton at adherens junctions. In contrast	cortical actin was found to be much more dynamic than E-cadherin/catenin complexes and CTNNA1 was shown not to bind to F-actin when assembled in the complex suggesting a different linkage between actin and adherens junctions components. The homodimeric form may regulate actin filament assembly and inhibit actin branching by competing with the Arp2/3 complex for binding to actin filaments. May pla…
RAD51	ENSG00000051180	Q06609-2	5888	Plays an important role in homologous strand exchange	a key step in DNA repair through homologous recombination (HR) (PubMed:28575658). Binds to single and double-stranded DNA and exhibits DNA-dependent ATPase activity. Catalyzes the recognition of homology and strand exchange between homologous DNA partners to form a joint molecule between a processed DNA break and the repair template. Binds to single-stranded DNA in an ATP-dependent manner to form…
RNF4	ENSG00000063978	P78317-1	6047	E3 ubiquitin-protein ligase which binds polysumoylated chains covalently attached to proteins and mediates 'Lys-6'-	'Lys-11'-	'Lys-48'- and 'Lys-63'-linked polyubiquitination of those substrates and their subsequent targeting to the proteasome for degradation. Regulates the degradation of several proteins including PML and the transcriptional activator PEA3. Involved in chromosome alignment and spindle assembly	it regulates the kinetochore CENPH-CENPI-CENPK complex by targeting polysumoylated CENPI to proteasomal degradation. Regulates the cellular responses to hypoxia and heat shock through degradation of respectively EPAS1 and PARP1. Alternatively	it may also bind DNA/nucleosomes and have a more direct role in the regulation of transcription for instance enhancing basal transcription and steroid receptor-mediated transcriptional activation.
MBD3	ENSG00000071655	O95983-2	53615	Acts as transcriptional repressor and plays a role in gene silencing. Does not bind to DNA by itself (PubMed:12124384). Binds to DNA with a preference for sites containing methylated CpG dinucleotides (in vitro). Binds to a lesser degree DNA containing unmethylated CpG dinucleotides (PubMed:24307175). Recruits histone deacetylases and DNA methyltransferases.
LNX1	ENSG00000072201	Q8TBB1-1	84708	E3 ubiquitin-protein ligase that mediates ubiquitination and subsequent proteasomal degradation of NUMB. E3 ubiquitin ligases accept ubiquitin from an E2 ubiquitin-conjugating enzyme in the form of a thioester and then directly transfers the ubiquitin to targeted substrates. Mediates ubiquitination of isoform p66 and isoform p72 of NUMB	but not that of isoform p71 or isoform p65.
ACADVL	ENSG00000072778	P49748-1	37	Active toward esters of long-chain and very long chain fatty acids such as palmitoyl-CoA	myristoyl-CoA and stearoyl-CoA. Can accommodate substrate acyl chain lengths as long as 24 carbons	but shows little activity for substrates of less than 12 carbons.
FGFR1	ENSG00000077782	P11362-2	2260	Tyrosine-protein kinase that acts as cell-surface receptor for fibroblast growth factors and plays an essential role in the regulation of embryonic development	cell proliferation	differentiation and migration. Required for normal mesoderm patterning and correct axial organization during embryonic development	normal skeletogenesis and normal development of the gonadotropin-releasing hormone (GnRH) neuronal system. Phosphorylates PLCG1	FRS2	GAB1 and SHB. Ligand binding leads to the activation of several signaling cascades. Activation of PLCG1 leads to the production of the cellular signaling molecules diacylglycerol and inositol 1	4	5-trisphosphate. Phosphorylation of FRS2 triggers recruitment of GRB2	GAB1	PIK3R1 and SOS1	and mediates activation of RAS	MAPK1/ERK2	MAPK3/ERK1 and the MAP kinase signaling pathway	as well as of the AKT1 signaling pathway. Promotes phosphorylation of SHC1	STAT1 and PTPN11/SHP2. In the nucleus	enhances RPS6KA1 and CREB1 activity and contributes to the regulation of transcription. FGFR1 signaling is down-regulated by IL17RD/SEF	and by FGFR1 ubiquitination	internalization and degradation.
XRCC5	ENSG00000079246	P13010	7520	Single-stranded DNA-dependent ATP-dependent helicase. Has a role in chromosome translocation. The DNA helicase II complex binds preferentially to fork-like ends of double-stranded DNA in a cell cycle-dependent manner. It works in the 3'-5' direction. Binding to DNA may be mediated by XRCC6. Involved in DNA non-homologous end joining (NHEJ) required for double-strand break repair and V(D)J recombi…	PubMed:20383123	PubMed:7957065	PubMed:8621488). The assembly of the DNA-PK complex to DNA ends is required for the NHEJ ligation step. In association with NAA15	the XRCC5/6 dimer binds to the osteocalcin promoter and activates osteocalcin expression (PubMed:20383123). The XRCC5/6 dimer probably also acts as a 5'-deoxyribose-5-phosphate lyase (5'-dRP lyase)	by catalyzing the beta-elimination of the 5' deoxyribose-5-phosphate at an abasic site near double-strand breaks. XRCC5 probably acts as the catalytic subunit of 5'-dRP activity	and allows to 'clean' the termini of abasic sites	a class of nucleotide damage commonly associated with strand breaks	before such broken ends can be joined. The XRCC5/6 dimer together with APEX1 acts as a negative regulator of transcription (PubMed:8621488). Plays a role in the regulation of DNA virus-mediated innate immune response by assembling into the HDP-RNP complex	a complex that serves as a platform for IRF3 phosphorylation and subsequent innate immune response activation through the cGAS-STING pathway.
SLC35C2	ENSG00000080189	Q9NQQ7-1	51006	May play an important role in the cellular response to tissue hypoxia. May be either a GDP-fucose transporter that competes with SLC35C1 for GDP-fucose	or a factor that otherwise enhances the fucosylation of Notch and is required for optimal Notch signaling in mammalian cells.
HSP90AA1	ENSG00000080824	P07900-1	3320	Molecular chaperone that promotes the maturation	structural maintenance and proper regulation of specific target proteins involved for instance in cell cycle control and signal transduction. Undergoes a functional cycle that is linked to its ATPase activity which is essential for its chaperone activity. This cycle probably induces conformational changes in the client proteins	thereby causing their activation. Interacts dynamically with various co-chaperones that modulate its substrate recognition	ATPase cycle and chaperone function (PubMed:11274138	PubMed:15577939	PubMed:15937123	PubMed:27353360	PubMed:29127155). Engages with a range of client protein classes via its interaction with various co-chaperone proteins or complexes	that act as adapters	simultaneously able to interact with the specific client and the central chaperone itself (PubMed:29127155). Recruitment of ATP and co-chaperone followed by client protein forms a functional chaperone. After the completion of the chaperoning process	properly folded client protein and co-chaperone leave HSP90 in an ADP-bound partially open conformation and finally	ADP is released from HSP90 which acquires an open conformation for the next cycle (PubMed:27295069	PubMed:26991466). Apart from its chaperone activity	it also plays a role in the regulation of the transcription machinery. HSP90 and its co-chaperones modulate transcription at least at three different levels (PubMed:25973397). In the first place	they alter the steady-state levels of certain transcription factors in response to various physiological cues(PubMed:25973397). Second	they modulate the activity of certain epigenetic modifiers	such as histone deacetylases or DNA methyl transferases	and thereby respond to the change in the environment (PubMed:25973397). Third	they participate in the eviction of histones from the promoter region of certain genes and thereby turn on gene expression (PubMed:25973397). Binds bacterial lipopolysaccharide (LPS) and mediates LPS-induced inflammatory response	including TNF secretion by monocytes (PubMed:11276205). Antagonizes STUB1-mediated inhibition of TGF-beta signaling via inhibition of STUB1-mediated SMAD3 ubiquitination and degradation (PubMed:24613385).
EPDR1	ENSG00000086289	Q9UM22-1	54749	Binds anionic lipids and gangliosides at acidic pH.
FXYD3	ENSG00000089356	Q14802-1	5349	Associates with and regulates the activity of the sodium/potassium-transporting ATPase (NKA) which transports Na(+) out of the cell and K(+) into the cell (PubMed:17077088). Reduces glutathionylation of the NKA beta-1 subunit ATP1B1	thus reversing glutathionylation-mediated inhibition of ATP1B1 (PubMed:21454534). Induces a hyperpolarization-activated chloride current when expressed in Xenopus oocytes (PubMed:7836447).
YPEL3	ENSG00000090238	P61236-2	83719	Involved in proliferation and apoptosis in myeloid precursor cells.
TGM1	ENSG00000092295	P22735-1	7051	Catalyzes the cross-linking of proteins and the conjugation of polyamines to proteins. Responsible for cross-linking epidermal proteins during formation of the stratum corneum. Involved in cell proliferation (PubMed:26220141).
NRP1	ENSG00000099250	O14786-2	8829	The membrane-bound isoform 1 is a receptor involved in the development of the cardiovascular system	in angiogenesis	in the formation of certain neuronal circuits and in organogenesis outside the nervous system. It mediates the chemorepulsant activity of semaphorins. It binds to semaphorin 3A	The PLGF-2 isoform of PGF	The VEGF165 isoform of VEGFA and VEGFB. Coexpression with KDR results in increased VEGF165 binding to KDR as well as increased chemotaxis. Regulate VEGF-induced angiogenesis. Binding to VEGFA initiates a signaling pathway needed for motor neuron axon guidance and cell body migration	including for the caudal migration of facial motor neurons from rhombomere 4 to rhombomere 6 during embryonic development (By similarity).
POLR2E	ENSG00000099817	P19388	5434	DNA-dependent RNA polymerase catalyzes the transcription of DNA into RNA using the four ribonucleoside triphosphates as substrates. Common component of RNA polymerases I	II and III which synthesize ribosomal RNA precursors	mRNA precursors and many functional non-coding RNAs	and small RNAs	such as 5S rRNA and tRNAs	respectively. Pol II is the central component of the basal RNA polymerase II transcription machinery. Pols are composed of mobile elements that move relative to each other. In Pol II	POLR2E/RPB5 is part of the lower jaw surrounding the central large cleft and thought to grab the incoming DNA template. Seems to be the major component in this process (By similarity).
PSMA3	ENSG00000100567	P25788-1	5684	Component of the 20S core proteasome complex involved in the proteolytic degradation of most intracellular proteins. This complex plays numerous essential roles within the cell by associating with different regulatory particles. Associated with two 19S regulatory particles	forms the 26S proteasome and thus participates in the ATP-dependent degradation of ubiquitinated proteins. The 26S proteasome plays a key role in the maintenance of protein homeostasis by removing misfolded or damaged proteins that could impair cellular functions	and by removing proteins whose functions are no longer required. Associated with the PA200 or PA28	the 20S proteasome mediates ubiquitin-independent protein degradation. This type of proteolysis is required in several pathways including spermatogenesis (20S-PA200 complex) or generation of a subset of MHC class I-presented antigenic peptides (20S-PA28 complex). Binds to the C-terminus of CDKN1A and thereby mediates its degradation. Negatively regulates the membrane trafficking of the cell-surfa…
FLT1	ENSG00000102755	P17948-2	2321	Tyrosine-protein kinase that acts as a cell-surface receptor for VEGFA	VEGFB and PGF	and plays an essential role in the development of embryonic vasculature	the regulation of angiogenesis	cell survival	cell migration	macrophage function	chemotaxis	and cancer cell invasion. May play an essential role as a negative regulator of embryonic angiogenesis by inhibiting excessive proliferation of endothelial cells. Can promote endothelial cell proliferation	survival and angiogenesis in adulthood. Its function in promoting cell proliferation seems to be cell-type specific. Promotes PGF-mediated proliferation of endothelial cells	proliferation of some types of cancer cells	but does not promote proliferation of normal fibroblasts (in vitro). Has very high affinity for VEGFA and relatively low protein kinase activity; may function as a negative regulator of VEGFA signaling by limiting the amount of free VEGFA and preventing its binding to KDR. Likewise	isoforms lacking a transmembrane domain	such as isoform 2	isoform 3 and isoform 4	may function as decoy receptors for VEGFA. Modulates KDR signaling by forming heterodimers with KDR. Ligand binding leads to the activation of several signaling cascades. Activation of PLCG leads to the production of the cellular signaling molecules diacylglycerol and inositol 1	4	5-trisphosphate and the activation of protein kinase C. Mediates phosphorylation of PIK3R1	the regulatory subunit of phosphatidylinositol 3-kinase	leading to activation of phosphatidylinositol kinase and the downstream signaling pathway. Mediates activation of MAPK1/ERK2	MAPK3/ERK1 and the MAP kinase signaling pathway	as well as of the AKT1 signaling pathway. Phosphorylates SRC and YES1	and may also phosphorylate CBL. Isoform 1 phosphorylates PLCG. Promotes phosphorylation of AKT1 at 'Ser-473'. Promotes phosphorylation of PTK2/FAK1. Isoform 7 has a truncated kinase domain; it increases phosphorylation of SRC at 'Tyr-418' by unknown means and promotes tumor cell invasion.
STUB1	ENSG00000103266	Q9UNE7-1	10273	E3 ubiquitin-protein ligase which targets misfolded chaperone substrates towards proteasomal degradation. Collaborates with ATXN3 in the degradation of misfolded chaperone substrates: ATXN3 restricting the length of ubiquitin chain attached to STUB1/CHIP substrates and preventing further chain extension. Ubiquitinates NOS1 in concert with Hsp70 and Hsp40. Modulates the activity of several chapero…	including Hsp70	Hsc70 and Hsp90. Mediates transfer of non-canonical short ubiquitin chains to HSPA8 that have no effect on HSPA8 degradation. Mediates polyubiquitination of DNA polymerase beta (POLB) at 'Lys-41'	'Lys-61' and 'Lys-81'	thereby playing a role in base-excision repair: catalyzes polyubiquitination by amplifying the HUWE1/ARF-BP1-dependent monoubiquitination and leading to POLB-degradation by the proteasome. Mediates polyubiquitination of CYP3A4. Ubiquitinates EPHA2 and may regulate the receptor stability and activity through proteasomal degradation. Acts as a co-chaperone for HSPA1A and HSPA1B chaperone proteins a…	an immune inhibitory ligand critical for immune tolerance to self and antitumor immunity. Negatively regulates TGF-beta signaling by modulating the basal level of SMAD3 via ubiquitin-mediated degradation (PubMed:24613385). May regulate myosin assembly in striated muscles together with UBE4B and VCP/p97 by targeting myosin chaperone UNC45B for proteasomal degradation (PubMed:17369820). Mediates ub…
CDIPT	ENSG00000103502	O14735-1	10423	Catalyzes the biosynthesis of phosphatidylinositol (PtdIns) as well as PtdIns:inositol exchange reaction. May thus act to reduce an excessive cellular PtdIns content. The exchange activity is due to the reverse reaction of PtdIns synthase and is dependent on CMP	which is tightly bound to the enzyme.
NCALD	ENSG00000104490	P61601	83988	May be involved in the calcium-dependent regulation of rhodopsin phosphorylation. Binds three calcium ions.
SGTA	ENSG00000104969	O43765	6449	Co-chaperone that binds misfolded and hydrophobic patches-containing client proteins in the cytosol. Mediates their targeting to the endoplasmic reticulum but also regulates their sorting to the proteasome when targeting fails (PubMed:28104892). Functions in tail-anchored/type II transmembrane proteins membrane insertion constituting with ASNA1 and the BAG6 complex a targeting module (PubMed:2810…	binding more rapidly the transmembrane domain of newly synthesized proteins (PubMed:28104892	PubMed:25535373). It is also involved in the regulation of the endoplasmic reticulum-associated misfolded protein catabolic process via its interaction with BAG6: collaborates with the BAG6 complex to maintain hydrophobic substrates in non-ubiquitinated states (PubMed:23129660	PubMed:25179605). Competes with RNF126 for interaction with BAG6	preventing the ubiquitination of client proteins associated with the BAG6 complex (PubMed:27193484). Binds directly to HSC70 and HSP70 and regulates their ATPase activity (PubMed:18759457).
PRPF31	ENSG00000105618	Q8WWY3-1	26121	Involved in pre-mRNA splicing as component of the spliceosome (PubMed:11867543	PubMed:28781166). Required for the assembly of the U4/U5/U6 tri-snRNP complex	one of the building blocks of the spliceosome (PubMed:11867543).
CBLL1	ENSG00000105879	Q75N03-1	79872	E3 ubiquitin-protein ligase that mediates ubiquitination of several tyrosine-phosphorylated Src substrates	including CDH1	CTTN and DOK1 (By similarity). Targets CDH1 for endocytosis and degradation (By similarity). Associated component of the WMM complex	a complex that mediates N6-methyladenosine (m6A) methylation of RNAs	a modification that plays a role in the efficiency of mRNA splicing and RNA processing (PubMed:29507755). Its function in the WMM complex is unknown (PubMed:29507755).
MET	ENSG00000105976	P08581-1	4233	Receptor tyrosine kinase that transduces signals from the extracellular matrix into the cytoplasm by binding to hepatocyte growth factor/HGF ligand. Regulates many physiological processes including proliferation	scattering	morphogenesis and survival. Ligand binding at the cell surface induces autophosphorylation of MET on its intracellular domain that provides docking sites for downstream signaling molecules. Following activation by ligand	interacts with the PI3-kinase subunit PIK3R1	PLCG1	SRC	GRB2	STAT3 or the adapter GAB1. Recruitment of these downstream effectors by MET leads to the activation of several signaling cascades including the RAS-ERK	PI3 kinase-AKT	or PLCgamma-PKC. The RAS-ERK activation is associated with the morphogenetic effects while PI3K/AKT coordinates prosurvival effects. During embryonic development	MET signaling plays a role in gastrulation	development and migration of muscles and neuronal precursors	angiogenesis and kidney formation. In adults	participates in wound healing as well as organ regeneration and tissue remodeling. Promotes also differentiation and proliferation of hematopoietic cells. May regulate cortical bone osteogenesis (By similarity).
MEOX2	ENSG00000106511	P50222	4223	Mesodermal transcription factor that plays a key role in somitogenesis and is required for sclerotome development (By similarity). Activates expression of CDKN1A and CDKN2A in endothelial cells	acting as a regulator of vascular cell proliferation. While it activates CDKN1A in a DNA-dependent manner	it activates CDKN2A in a DNA-independent manner (PubMed:22206000). May have a regulatory role when quiescent vascular smooth muscle cells reenter the cell cycle.
NUFIP2	ENSG00000108256	Q7Z417-1	57532	Binds RNA.
UPK2	ENSG00000110375	O00526	7379	Component of the asymmetric unit membrane (AUM); a highly specialized biomembrane elaborated by terminally differentiated urothelial cells. May play an important role in regulating the assembly of the AUM (By similarity).
EFEMP1	ENSG00000115380	Q12805-1	2202	Binds EGFR	the EGF receptor	inducing EGFR autophosphorylation and the activation of downstream signaling pathways. May play a role in cell adhesion and migration. May function as a negative regulator of chondrocyte differentiation. In the olfactory epithelium	of interaction	differentiation and the ability of glial cells to support neuronal neurite outgrowth.
FN1	ENSG00000115414	P02751-10	2335	Fibronectins bind cell surfaces and various compounds including collagen	fibrin	heparin	DNA	and actin. Fibronectins are involved in cell adhesion	cell motility	opsonization	wound healing	and maintenance of cell shape. Involved in osteoblast compaction through the fibronectin fibrillogenesis cell-mediated matrix assembly process	essential for osteoblast mineralization. Participates in the regulation of type I collagen deposition by osteoblasts.
OTX1	ENSG00000115507	P32242	5013	Probably plays a role in the development of the brain and the sense organs. Can bind to the BCD target sequence (BTS): 5'-TCTAATCCC-3'.
F3	ENSG00000117525	P13726-1	2152	Initiates blood coagulation by forming a complex with circulating factor VII or VIIa. The [TF:VIIa] complex activates factors IX or X by specific limited protolysis. TF plays a role in normal hemostasis by initiating the cell-surface assembly and propagation of the coagulation protease cascade.
PGF	ENSG00000119630	P49763-3	5228	Growth factor active in angiogenesis and endothelial cell growth	stimulating their proliferation and migration. It binds to the receptor FLT1/VEGFR-1. Isoform PlGF-2 binds NRP1/neuropilin-1 and NRP2/neuropilin-2 in a heparin-dependent manner. Also promotes cell tumor growth.
IDE	ENSG00000119912	P14735-1	3416	Plays a role in the cellular breakdown of insulin	APP peptides	IAPP peptides	glucagon	bradykinin	kallidin and other peptides	and thereby plays a role in intercellular peptide signaling (PubMed:2293021	PubMed:10684867	PubMed:26968463	PubMed:17051221	PubMed:17613531	PubMed:18986166	PubMed:19321446	PubMed:23922390	PubMed:24847884	PubMed:26394692	PubMed:29596046). Substrate binding induces important conformation changes	making it possible to bind and degrade larger substrates	such as insulin (PubMed:23922390	PubMed:26394692	PubMed:29596046). Contributes to the regulation of peptide hormone signaling cascades and regulation of blood glucose homeostasis via its role in the degradation of insulin	glucagon and IAPP (By similarity). Plays a role in the degradation and clearance of APP-derived amyloidogenic peptides that are secreted by neurons and microglia (PubMed:9830016	PubMed:26394692) (Probable). Involved in antigen processing. Produces both the N terminus and the C terminus of MAGEA3-derived antigenic peptide (EVDPIGHLY) that is presented to cytotoxic T lymphocytes by MHC class I.
TNFAIP6	ENSG00000123610	P98066	7130	Possibly involved in cell-cell and cell-matrix interactions during inflammation and tumorigenesis.
ENKD1	ENSG00000124074	Q9H0I2-1	84080	null
AVPR2	ENSG00000126895	P30518-1	554	Receptor for arginine vasopressin. The activity of this receptor is mediated by G proteins which activate adenylate cyclase. Involved in renal water reabsorption.
KDR	ENSG00000128052	P35968-1	3791	Tyrosine-protein kinase that acts as a cell-surface receptor for VEGFA	VEGFC and VEGFD. Plays an essential role in the regulation of angiogenesis	vascular development	vascular permeability	and embryonic hematopoiesis. Promotes proliferation	survival	migration and differentiation of endothelial cells. Promotes reorganization of the actin cytoskeleton. Isoforms lacking a transmembrane domain	such as isoform 2 and isoform 3	may function as decoy receptors for VEGFA	VEGFC and/or VEGFD. Isoform 2 plays an important role as negative regulator of VEGFA- and VEGFC-mediated lymphangiogenesis by limiting the amount of free VEGFA and/or VEGFC and preventing their binding to FLT4. Modulates FLT1 and FLT4 signaling by forming heterodimers. Binding of vascular growth factors to isoform 1 leads to the activation of several signaling cascades. Activation of PLCG1 leads …	4	5-trisphosphate and the activation of protein kinase C. Mediates activation of MAPK1/ERK2	MAPK3/ERK1 and the MAP kinase signaling pathway	as well as of the AKT1 signaling pathway. Mediates phosphorylation of PIK3R1	the regulatory subunit of phosphatidylinositol 3-kinase	reorganization of the actin cytoskeleton and activation of PTK2/FAK1. Required for VEGFA-mediated induction of NOS2 and NOS3	leading to the production of the signaling molecule nitric oxide (NO) by endothelial cells. Phosphorylates PLCG1. Promotes phosphorylation of FYN	NCK1	NOS3	PIK3R1	PTK2/FAK1 and SRC.
ACTN4	ENSG00000130402	O43707-1	81	F-actin cross-linking protein which is thought to anchor actin to a variety of intracellular structures. This is a bundling protein (Probable). Probably involved in vesicular trafficking via its association with the CART complex. The CART complex is necessary for efficient transferrin receptor recycling but not for EGFR degradation (PubMed:15772161). Involved in tight junction assembly in epithel…	stimulating transcription mediated by the nuclear hormone receptors PPARG and RARA (PubMed:22351778).
UBAC1	ENSG00000130560	Q9BSL1	10422	Non-catalytic subunit of the KPC complex that acts as E3 ubiquitin-protein ligase. Required for poly-ubiquitination and proteasome-mediated degradation of CDKN1B during G1 phase of the cell cycle.
C1QTNF6	ENSG00000133466	Q9BXI9-2	114904	null
MEIS2	ENSG00000134138	O14770-4	4212	Involved in transcriptional regulation. Binds to HOX or PBX proteins to form dimers	or to a DNA-bound dimer of PBX and HOX proteins and thought to have a role in stabilization of the homeoprotein-DNA complex. Isoform 3 is required for the activity of a PDX1:PBX1b:MEIS2b complex in pancreatic acinar cells involved in the transcriptional activation of the ELA1 enhancer; the complex binds to the enhancer B element and cooperates with the transcription factor 1 complex (PTF1) bound …	is involved in transcriptional regulation by KLF4. Isoform 3 and isoform 4 can bind to a EPHA8 promoter sequence containing the DNA motif 5'-CGGTCA-3'; in cooperation with a PBX protein (such as PBX2) is proposed to be involved in the transcriptional activation of EPHA8 in the developing midbrain. May be involved in regulation of myeloid differentiation. Can bind to the DNA sequence 5'-TGACAG-3'i…
UBQLN1	ENSG00000135018	Q9UMX0-1	29979	Plays an important role in the regulation of different protein degradation mechanisms and pathways including ubiquitin-proteasome system (UPS)	autophagy and endoplasmic reticulum-associated protein degradation (ERAD) pathway. Mediates the proteasomal targeting of misfolded or accumulated proteins for degradation by binding (via UBA domain) to their polyubiquitin chains and by interacting (via ubiquitin-like domain) with the subunits of the proteasome (PubMed:15147878). Plays a role in the ERAD pathway via its interaction with ER-localiz…	VCP and HERPUD1 and may form a link between the polyubiquitinated ERAD substrates and the proteasome (PubMed:19822669	PubMed:18307982). Isoform 1	isoform 2 and isoform 3 play a role in unfolded protein response (UPR) by attenuating the induction of UPR-inducible genes	DDTI3/CHOP	HSPA5 and PDIA2 during ER stress (PubMed:18953672). Involved in the regulation of macroautophagy and autophagosome formation; required for maturation of autophagy-related protein LC3 from the cytosolic form LC3-I to the membrane-bound form LC3-II and may assist in the maturation of autophagosomes to autolysosomes by mediating autophagosome-lysosome fusion (PubMed:19148225	PubMed:20529957	PubMed:23459205). Negatively regulates the TICAM1/TRIF-dependent toll-like receptor signaling pathway by decreasing the abundance of TICAM1 via the autophagic pathway (PubMed:21695056). Isoform 1 and isoform 3 play a key role in the regulation of the levels of PSEN1 by targeting its accumulation to aggresomes which may then be removed from cells by autophagocytosis (PubMed:21143716). Promotes the…	consequently downregulating the ORAI1-mediated Ca2+ mobilization (PubMed:23307288). Suppresses the maturation and proteasomal degradation of amyloid beta A4 protein (A4) by stimulating the lysine 63 (K63)-linked polyubiquitination. Delays the maturation of A4 by sequestering it in the Golgi apparatus and preventing its transport to the cell surface for subsequent processing (By similarity).
MIP	ENSG00000135517	P30301	4284	Water channel (PubMed:24120416). Channel activity is down-regulated by CALM when cytoplasmic Ca(2+) levels are increased. May be responsible for regulating the osmolarity of the lens. Interactions between homotetramers from adjoining membranes may stabilize cell junctions in the eye lens core (By similarity). Plays a role in cell-to-cell adhesion and facilitates gap junction coupling (PubMed:2412…
SDCBP	ENSG00000137575	O00560-1	6386	Multifunctional adapter protein involved in diverse array of functions including trafficking of transmembrane proteins	neuro and immunomodulation	exosome biogenesis	and tumorigenesis (PubMed:26291527). Positively regulates TGFB1-mediated SMAD2/3 activation and TGFB1-induced epithelial-to-mesenchymal transition (EMT) and cell migration in various cell types. May increase TGFB1 signaling by enhancing cell-surface expression of TGFR1 by preventing the interaction between TGFR1 and CAV1 and subsequent CAV1-dependent internalization and degradation of TGFR1 (PubM…	regulates exosome biogenesis (PubMed:22660413). Regulates migration	growth	proliferation	and cell cycle progression in a variety of cancer types (PubMed:26539120). In adherens junctions may function to couple syndecans to cytoskeletal proteins or signaling components. Seems to couple transcription factor SOX4 to the IL-5 receptor (IL5RA) (PubMed:11498591). May also play a role in vesicular trafficking (PubMed:11179419). Seems to be required for the targeting of TGFA to the cell surfa…
RABGGTB	ENSG00000137955	P53611	5876	Catalyzes the transfer of a geranylgeranyl moiety from geranylgeranyl diphosphate to both cysteines of Rab proteins with the C-terminal sequence -XXCC	-XCXC and -CCXX	such as RAB1A	RAB3A	RAB5A and RAB7A.
CXCL9	ENSG00000138755	Q07325	4283	Cytokine that affects the growth	movement	or activation state of cells that participate in immune and inflammatory response. Chemotactic for activated T-cells. Binds to CXCR3.
GAS8	ENSG00000141013	O95995-1	2622	Component of the nexin-dynein regulatory complex (N-DRC)	a key regulator of ciliary/flagellar motility which maintains the alignment and integrity of the distal axoneme and regulates microtubule sliding in motile axonemes. Plays an important role in the assembly of the N-DRC linker (By similarity). Plays dual roles at both the primary (or non-motile) cilia to regulate hedgehog signaling and in motile cilia to coordinate cilia movement. Required for pro…	PubMed:27120127	PubMed:27472056). Positively regulates ciliary smoothened (SMO)-dependent Hedgehog (Hh) signaling pathway by facilitating the trafficking of SMO into the cilium and the stimulation of SMO activity in a GRK2-dependent manner (By similarity).
RANBP10	ENSG00000141084	Q6VN20-1	57610	May act as an adapter protein to couple membrane receptors to intracellular signaling pathways (Probable). Core component of the CTLH E3 ubiquitin-protein ligase complex that selectively accepts ubiquitin from UBE2H and mediates ubiquitination and subsequent proteasomal degradation of the transcription factor HBP1 (PubMed:29911972). Enhances dihydrotestosterone-induced transactivation activity of…	as well as dexamethasone-induced transactivation activity of NR3C1	but does not affect estrogen-induced transactivation (PubMed:18222118). Acts as a guanine nucleotide exchange factor (GEF) for RAN GTPase. May play an essential role in hemostasis and in maintaining microtubule dynamics with respect to both platelet shape and function (By similarity).
ADAMTSL4	ENSG00000143382	Q6UY14-1	54507	Positive regulation of apoptosis. May facilitate FBN1 microfibril biogenesis.
PARP1	ENSG00000143799	P09874	142	Poly-ADP-ribosyltransferase that mediates poly-ADP-ribosylation of proteins and plays a key role in DNA repair (PubMed:17177976	PubMed:18172500	PubMed:19344625	PubMed:19661379	PubMed:23230272	PubMed:25043379	PubMed:26344098). Mainly mediates glutamate and aspartate ADP-ribosylation of target proteins: the ADP-D-ribosyl group of NAD(+) is transferred to the acceptor carboxyl group of glutamate and aspartate residues and further ADP-ribosyl groups are transferred to the 2'-position of the terminal adenosine moiety	building up a polymer with an average chain length of 20-30 units (PubMed:7852410	PubMed:9315851	PubMed:19764761	PubMed:25043379). Mediates the poly(ADP-ribosyl)ation of a number of proteins	including itself	APLF and CHFR (PubMed:17396150	PubMed:19764761). Also mediates serine ADP-ribosylation of target proteins following interaction with HPF1; HPF1 conferring serine specificity (PubMed:28190768). Probably also catalyzes tyrosine ADP-ribosylation of target proteins following interaction with HPF1 (PubMed:30257210). Catalyzes the poly-ADP-ribosylation of histones in a HPF1-dependent manner (PubMed:27067600). Involved in the base ex…	PubMed:18172500	PubMed:19344625	PubMed:19661379	PubMed:23230272). ADP-ribosylation follows DNA damage and appears as an obligatory step in a detection/signaling pathway leading to the reparation of DNA strand breaks (PubMed:17177976	PubMed:18172500	PubMed:19344625	PubMed:19661379	PubMed:23230272). In addition to base excision repair (BER) pathway	also involved in double-strand breaks (DSBs) repair: together with TIMELESS	accumulates at DNA damage sites and promotes homologous recombination repair by mediating poly-ADP-ribosylation (PubMed:26344098	PubMed:30356214). In addition to proteins	also able to ADP-ribosylate DNA: catalyzes ADP-ribosylation of DNA strand break termini containing terminal phosphates and a 2'-OH group in single- and double-stranded DNA	respectively (PubMed:27471034). Required for PARP9 and DTX3L recruitment to DNA damage sites (PubMed:23230272). PARP1-dependent PARP9-DTX3L-mediated ubiquitination promotes the rapid and specific recruitment of 53BP1/TP53BP1	UIMC1/RAP80	and BRCA1 to DNA damage sites (PubMed:23230272). Acts as a regulator of transcription: positively regulates the transcription of MTUS1 and negatively regulates the transcription of MTUS2/TIP150 (PubMed:19344625). With EEF1A1 and TXK	forms a complex that acts as a T-helper 1 (Th1) cell-specific transcription factor and binds the promoter of IFN-gamma to directly regulate its transcription	and is thus involved importantly in Th1 cytokine production (PubMed:17177976). Involved in the synthesis of ATP in the nucleus	together with NMNAT1	PARG and NUDT5 (PubMed:27257257). Nuclear ATP generation is required for extensive chromatin remodeling events that are energy-consuming (PubMed:27257257).
PKP4	ENSG00000144283	Q99569-2	8502	Plays a role as a regulator of Rho activity during cytokinesis. May play a role in junctional plaques.
HSPD1	ENSG00000144381	P10809-1	3329	Chaperonin implicated in mitochondrial protein import and macromolecular assembly. Together with Hsp10	facilitates the correct folding of imported proteins. May also prevent misfolding and promote the refolding and proper assembly of unfolded polypeptides generated under stress conditions in the mitochondrial matrix (PubMed:1346131	PubMed:11422376). The functional units of these chaperonins consist of heptameric rings of the large subunit Hsp60	which function as a back-to-back double ring. In a cyclic reaction	Hsp60 ring complexes bind one unfolded substrate protein per ring	followed by the binding of ATP and association with 2 heptameric rings of the co-chaperonin Hsp10. This leads to sequestration of the substrate protein in the inner cavity of Hsp60 where	for a certain period of time	it can fold undisturbed by other cell components. Synchronous hydrolysis of ATP in all Hsp60 subunits results in the dissociation of the chaperonin rings and the release of ADP and the folded substrate protein (Probable).
CREB5	ENSG00000146592	Q02930-4	9586	Binds to the cAMP response element and activates transcription.
EGFR	ENSG00000146648	Q504U8	1956	null
SLC16A2	ENSG00000147100	P36021	6567	Very active and specific thyroid hormone transporter. Stimulates cellular uptake of thyroxine (T4)	triiodothyronine (T3)	reverse triiodothyronine (rT3) and diidothyronine. Does not transport Leu	Phe	Trp or Tyr.
LCN2	ENSG00000148346	P80188-1	3934	Iron-trafficking protein involved in multiple processes such as apoptosis	innate immunity and renal development (PubMed:12453413	PubMed:27780864	PubMed:20581821). Binds iron through association with 2	5-dihydroxybenzoic acid (2	5-DHBA)	a siderophore that shares structural similarities with bacterial enterobactin	and delivers or removes iron from the cell	depending on the context. Iron-bound form (holo-24p3) is internalized following binding to the SLC22A17 (24p3R) receptor	leading to release of iron and subsequent increase of intracellular iron concentration. In contrast	association of the iron-free form (apo-24p3) with the SLC22A17 (24p3R) receptor is followed by association with an intracellular siderophore	iron chelation and iron transfer to the extracellular medium	thereby reducing intracellular iron concentration. Involved in apoptosis due to interleukin-3 (IL3) deprivation: iron-loaded form increases intracellular iron concentration without promoting apoptosis	while iron-free form decreases intracellular iron levels	inducing expression of the proapoptotic protein BCL2L11/BIM	resulting in apoptosis (By similarity). Involved in innate immunity; limits bacterial proliferation by sequestering iron bound to microbial siderophores	such as enterobactin (PubMed:27780864). Can also bind siderophores from M.tuberculosis (PubMed:15642259	PubMed:21978368).
ATM	ENSG00000149311	H0YDU7	472	null
ADAM33	ENSG00000149451	Q08AM2	80332	null
MSGN1	ENSG00000151379	A6NI15	343930	Involved in specifying the paraxial	but not dorsal	mesoderm. May regulate the expression of T-box transcription factors required for mesoderm formation and differentiation (By similarity).
POU4F2	ENSG00000151615	Q12837-1	5458	Tissue-specific DNA-binding transcription factor involved in the development and differentiation of target cells (PubMed:19266028	PubMed:23805044). Functions either as activator or repressor modulating the rate of target gene transcription through RNA polymerase II enzyme in a promoter-dependent manner (PubMed:19266028	PubMed:23805044). Binds to the consensus octamer motif 5'-AT[A/T]A[T/A]T[A/T]A-3' of promoter of target genes. Plays a fundamental role in the gene regulatory network essential for retinal ganglion cell (RGC) differentiation. Binds to an octamer site to form a ternary complex with ISL1; cooperates positively with ISL1 and ISL2 to potentiate transcriptional activation of RGC target genes being inv…
SERP2	ENSG00000151778	Q8N6R1	387923	May interact with target proteins during translocation into the lumen of the endoplasmic reticulum. May protect unfolded target proteins against degradation and facilitate correct glycosylation (Potential).
TMEM237	ENSG00000155755	Q96Q45-2	65062	Component of the transition zone in primary cilia. Required for ciliogenesis.
LMNA	ENSG00000160789	P02545-1	4000	Lamins are components of the nuclear lamina	a fibrous layer on the nucleoplasmic side of the inner nuclear membrane	which is thought to provide a framework for the nuclear envelope and may also interact with chromatin. Lamin A and C are present in equal amounts in the lamina of mammals. Plays an important role in nuclear assembly	chromatin organization	nuclear membrane and telomere dynamics. Required for normal development of peripheral nervous system and skeletal muscle and for muscle satellite cell proliferation (PubMed:10080180	PubMed:22431096	PubMed:10814726	PubMed:11799477	PubMed:18551513). Required for osteoblastogenesis and bone formation (PubMed:12075506	PubMed:15317753	PubMed:18611980). Also prevents fat infiltration of muscle and bone marrow	helping to maintain the volume and strength of skeletal muscle and bone (PubMed:10587585). Required for cardiac homeostasis (PubMed:10580070	PubMed:12927431	PubMed:18611980	PubMed:23666920).
CCDC116	ENSG00000161180	Q8IYX3-2	164592	null
C1orf74	ENSG00000162757	Q96LT6	148304	null
SMCP	ENSG00000163206	P49901	4184	Involved in sperm motility. Its absence is associated with genetic background dependent male infertility. Infertility may be due to reduced sperm motility in the female reproductive tract and inability to penetrate the oocyte zona pellucida (By similarity).
ALPP	ENSG00000163283	P05187	250	null
DYNLT3	ENSG00000165169	P51808	6990	Acts as one of several non-catalytic accessory components of the cytoplasmic dynein 1 complex that are thought to be involved in linking dynein to cargos and to adapter proteins that regulate dynein function. Cytoplasmic dynein 1 acts as a motor for the intracellular retrograde motility of vesicles and organelles along microtubules. Probably binds BUB3 as part of transport cargo. Required for the…
TSC1	ENSG00000165699	Q86WV8	7248	null
CMTM5	ENSG00000166091	Q96DZ9-2	116173	null
PLEKHA7	ENSG00000166689	H0YDE2	144100	null
B2M	ENSG00000166710	P61769	567	Component of the class I major histocompatibility complex (MHC). Involved in the presentation of peptide antigens to the immune system. Exogenously applied M.tuberculosis EsxA or EsxA-EsxB (or EsxA expressed in host) binds B2M and decreases its export to the cell surface (total protein levels do not change)	probably leading to defects in class I antigen presentation (PubMed:25356553).
ANKRD11	ENSG00000167522	A0A087WTN8	29123	null
KRT1	ENSG00000167768	P04264	3848	May regulate the activity of kinases such as PKC and SRC via binding to integrin beta-1 (ITB1) and the receptor of activated protein C kinase 1 (RACK1). In complex with C1QBP is a high affinity receptor for kininogen-1/HMWK.
CTNNB1	ENSG00000168036	P35222-1	1499	Key downstream component of the canonical Wnt signaling pathway. In the absence of Wnt	forms a complex with AXIN1	AXIN2	APC	CSNK1A1 and GSK3B that promotes phosphorylation on N-terminal Ser and Thr residues and ubiquitination of CTNNB1 via BTRC and its subsequent degradation by the proteasome. In the presence of Wnt ligand	CTNNB1 is not ubiquitinated and accumulates in the nucleus	where it acts as a coactivator for transcription factors of the TCF/LEF family	leading to activate Wnt responsive genes. Involved in the regulation of cell adhesion	as component of an E-cadherin:catenin adhesion complex. Acts as a negative regulator of centrosome cohesion. Involved in the CDK2/PTPN6/CTNNB1/CEACAM1 pathway of insulin internalization. Blocks anoikis of malignant kidney and intestinal epithelial cells and promotes their anchorage-independent growth by down-regulating DAPK2. Disrupts PML function and PML-NB formation by inhibiting RANBP2-mediate…	PubMed:18077326	PubMed:18086858	PubMed:18957423	PubMed:21262353	PubMed:22647378	PubMed:22699938	PubMed:22155184). Promotes neurogenesis by maintaining sympathetic neuroblasts within the cell cycle (By similarity).
HGNC:18790	ENSG00000168824	NULL	27065	null
GJB1	ENSG00000169562	P08034	2705	One gap junction consists of a cluster of closely packed pairs of transmembrane channels	the connexons	through which materials of low MW diffuse from one cell to a neighboring cell.
CSGALNACT2	ENSG00000169826	Q8N6G5-1	55454	Transfers 1	4-N-acetylgalactosamine (GalNAc) from UDP-GalNAc to the non-reducing end of glucuronic acid (GlcUA). Required for addition of the first GalNAc to the core tetrasaccharide linker and for elongation of chondroitin chains.
DDI1	ENSG00000170967	Q8WTU0	414301	Probable aspartic protease (Probable). Seems to act as a proteasomal shuttle which links the proteasome and replication fork proteins like RTF2 (Probable). Required	with DDI2	for cellular survival following replication stress. Together or redudantly with DDI2	removes RTF2 from stalled forks to allow cell cycle progression after replication stress and maintains genome integrity (PubMed:29290612).
KRT9	ENSG00000171403	P35527	3857	May serve an important special function either in the mature palmar and plantar skin tissue or in the morphogenetic program of the formation of these tissues. Plays a role in keratin filament assembly.
PPP1CA	ENSG00000172531	P62136-1	5499	Protein phosphatase that associates with over 200 regulatory proteins to form highly specific holoenzymes which dephosphorylate hundreds of biological targets. Protein phosphatase 1 (PP1) is essential for cell division	and participates in the regulation of glycogen metabolism	muscle contractility and protein synthesis. Involved in regulation of ionic conductances and long-term synaptic plasticity. May play an important role in dephosphorylating substrates such as the postsynaptic density-associated Ca(2+)/calmodulin dependent protein kinase II. Component of the PTW/PP1 phosphatase complex	which plays a role in the control of chromatin structure and cell cycle progression during the transition from mitosis into interphase. Regulates NEK2 function in terms of kinase activity and centrosome number and splitting	both in the presence and absence of radiation-induced DNA damage. Regulator of neural tube and optic fissure closure	and enteric neural crest cell (ENCCs) migration during development. In balance with CSNK1D and CSNK1E	determines the circadian period length	through the regulation of the speed and rhythmicity of PER1 and PER2 phosphorylation. May dephosphorylate CSNK1D and CSNK1E. Dephosphorylates the 'Ser-418' residue of FOXP3 in regulatory T-cells (Treg) from patients with rheumatoid arthritis	thereby inactivating FOXP3 and rendering Treg cells functionally defective (PubMed:23396208). Dephosphorylates CENPA (PubMed:25556658). Dephosphorylates the 'Ser-139' residue of ATG16L1 causing dissociation of ATG12-ATG5-ATG16L1 complex	thereby inhibiting autophagy (PubMed:26083323).
EFEMP2	ENSG00000172638	O95967	30008	null
ZNF417	ENSG00000173480	Q8TAU3-1	147687	May be involved in transcriptional regulation.
VEGFB	ENSG00000173511	P49765-1	7423	Growth factor for endothelial cells. VEGF-B167 binds heparin and neuropilin-1 whereas the binding to neuropilin-1 of VEGF-B186 is regulated by proteolysis.
ATOX1	ENSG00000177556	O00244	475	Binds and deliver cytosolic copper to the copper ATPase proteins. May be important in cellular antioxidant defense.
C14orf119	ENSG00000179933	Q9NWQ9	55017	null
COL18A1	ENSG00000182871	P39060-1	80781	Probably plays a major role in determining the retinal structure as well as in the closure of the neural tube.
CCR3	ENSG00000183625	P51677-1	1232	Receptor for a C-C type chemokine. Binds to eotaxin	eotaxin-3	MCP-3	MCP-4	RANTES and MIP-1 delta. Subsequently transduces a signal by increasing the intracellular calcium ions level. Alternative coreceptor with CD4 for HIV-1 infection.
CHEK2	ENSG00000183765	O96017-1	11200	Serine/threonine-protein kinase which is required for checkpoint-mediated cell cycle arrest	activation of DNA repair and apoptosis in response to the presence of DNA double-strand breaks. May also negatively regulate cell cycle progression during unperturbed cell cycles. Following activation	phosphorylates numerous effectors preferentially at the consensus sequence [L-X-R-X-X-S/T]. Regulates cell cycle checkpoint arrest through phosphorylation of CDC25A	CDC25B and CDC25C	inhibiting their activity. Inhibition of CDC25 phosphatase activity leads to increased inhibitory tyrosine phosphorylation of CDK-cyclin complexes and blocks cell cycle progression. May also phosphorylate NEK6 which is involved in G2/M cell cycle arrest. Regulates DNA repair through phosphorylation of BRCA2	enhancing the association of RAD51 with chromatin which promotes DNA repair by homologous recombination. Also stimulates the transcription of genes involved in DNA repair (including BRCA2) through the phosphorylation and activation of the transcription factor FOXM1. Regulates apoptosis through the phosphorylation of p53/TP53	MDM4 and PML. Phosphorylation of p53/TP53 at 'Ser-20' by CHEK2 may alleviate inhibition by MDM2	leading to accumulation of active p53/TP53. Phosphorylation of MDM4 may also reduce degradation of p53/TP53. Also controls the transcription of pro-apoptotic genes through phosphorylation of the transcription factor E2F1. Tumor suppressor	it may also have a DNA damage-independent function in mitotic spindle assembly by phosphorylating BRCA1. Its absence may be a cause of the chromosomal instability observed in some cancer cells. Promotes the CCAR2-SIRT1 association and is required for CCAR2-mediated SIRT1 inhibition (PubMed:25361978).
PIP5K1C	ENSG00000186111	O60331-1	23396	Catalyzes the phosphorylation of phosphatidylinositol 4-phosphate (PtdIns4P) to form phosphatidylinositol 4	5-bisphosphate (PtdIns(4	5)P2). PtdIns(4	5)P2 is involved in a variety of cellular processes and is the substrate to form phosphatidylinositol 3	4	5-trisphosphate (PtdIns(3	4	5)P3)	another second messenger. The majority of PtdIns(4	5)P2 is thought to occur via type I phosphatidylinositol 4-phosphate 5-kinases given the abundance of PtdIns4P. Participates in a variety of cellular processes such as vesicle mediated transport	cell adhesion	cell polarization and cell migration. Together with PIP5K1A is required for phagocytosis	but they regulate different types of actin remodeling at sequential steps. Promotes particle attachment by generating the pool of PtdIns(4	5)P2 that induces controlled actin depolymerization to facilitate Fc-gamma-R clustering. Mediates RAC1-dependent reorganization of actin filaments. Required for synaptic vesicle transport. Controls the plasma membrane pool of PtdIns(4	5)P2 implicated in synaptic vesicle endocytosis and exocytosis. Plays a role in endocytosis mediated by clathrin and AP-2 (adaptor protein complex 2). Required for clathrin-coated pits assembly at the synapse. Participates in cell junction assembly. Modulates adherens junctions formation by facilitating CDH1 trafficking. Required for focal adhesion dynamics. Modulates the targeting of talins (TLN…
KRTAP10-8	ENSG00000187766	P60410	386681	In the hair cortex	hair keratin intermediate filaments are embedded in an interfilamentous matrix	consisting of hair keratin-associated proteins (KRTAP)	which are essential for the formation of a rigid and resistant hair shaft through their extensive disulfide bond cross-linking with abundant cysteine residues of hair keratins. The matrix proteins include the high-sulfur and high-glycine-tyrosine keratins.
UBQLN2	ENSG00000188021	Q9UHD9	29978	Plays an important role in the regulation of different protein degradation mechanisms and pathways including ubiquitin-proteasome system (UPS)	autophagy and the endoplasmic reticulum-associated protein degradation (ERAD) pathway. Mediates the proteasomal targeting of misfolded or accumulated proteins for degradation by binding (via UBA domain) to their polyubiquitin chains and by interacting (via ubiquitin-like domain) with the subunits of the proteasome (PubMed:10983987). Plays a role in the ERAD pathway via its interaction with ER-loc…	PubMed:18307982). Involved in the regulation of macroautophagy and autophagosome formation; required for maturation of autophagy-related protein LC3 from the cytosolic form LC3-I to the membrane-bound form LC3-II and may assist in the maturation of autophagosomes to autolysosomes by mediating autophagosome-lysosome fusion (PubMed:19148225	PubMed:20529957). Negatively regulates the endocytosis of GPCR receptors: AVPR2 and ADRB2	by specifically reducing the rate at which receptor-arrestin complexes concentrate in clathrin-coated pits (CCPs) (PubMed:18199683).
HDAC2	ENSG00000196591	Q92769-1	3066	Responsible for the deacetylation of lysine residues on the N-terminal part of the core histones (H2A	H2B	H3 and H4). Histone deacetylation gives a tag for epigenetic repression and plays an important role in transcriptional regulation	cell cycle progression and developmental events. Histone deacetylases act via the formation of large multiprotein complexes. Forms transcriptional repressor complexes by associating with MAD	SIN3	YY1 and N-COR. Interacts in the late S-phase of DNA-replication with DNMT1 in the other transcriptional repressor complex composed of DNMT1	DMAP1	PCNA	CAF1. Deacetylates TSHZ3 and regulates its transcriptional repressor activity. Component of a RCOR/GFI/KDM1A/HDAC complex that suppresses	via histone deacetylase (HDAC) recruitment	a number of genes implicated in multilineage blood cell development. May be involved in the transcriptional repression of circadian target genes	such as PER1	mediated by CRY1 through histone deacetylation. Involved in MTA1-mediated transcriptional corepression of TFF1 and CDKN1A.
CYSRT1	ENSG00000197191	B8A4K4	375791	null
SGTB	ENSG00000197860	Q96EQ0	54557	Co-chaperone that binds directly to HSC70 and HSP70 and regulates their ATPase activity.
UBL5	ENSG00000198258	Q9BZL1	59286	null
ASNA1	ENSG00000198356	O43681	439	ATPase required for the post-translational delivery of tail-anchored (TA) proteins to the endoplasmic reticulum. Recognizes and selectively binds the transmembrane domain of TA proteins in the cytosol. This complex then targets to the endoplasmic reticulum by membrane-bound receptors	where the tail-anchored protein is released for insertion. This process is regulated by ATP binding and hydrolysis. ATP binding drives the homodimer towards the closed dimer state	facilitating recognition of newly synthesized TA membrane proteins. ATP hydrolysis is required for insertion. Subsequently	the homodimer reverts towards the open dimer state	lowering its affinity for the membrane-bound receptor	and returning it to the cytosol to initiate a new round of targeting (By similarity). May be involved in insulin signaling.
ZNF587	ENSG00000198466	Q96SQ5-1	84914	May be involved in transcriptional regulation.
CTNND1	ENSG00000198561	O60716-29	1500	Binds to and inhibits the transcriptional repressor ZBTB33	which may lead to activation of target genes of the Wnt signaling pathway (By similarity). Associates with and regulates the cell adhesion properties of both C-	E- and N-cadherins	being critical for their surface stability. Implicated both in cell transformation by SRC and in ligand-induced receptor signaling through the EGF	PDGF	CSF-1 and ERBB2 receptors. Promotes GLIS2 C-terminal cleavage.
TGM2	ENSG00000198959	P21980-1	7052	Catalyzes the cross-linking of proteins	such as WDR54	and the conjugation of polyamines to proteins.
GIMAP1	ENSG00000213203	Q8WWP7	170575	May regulate lymphocyte survival. Required for normal levels of mature T-lymphocytes and mature B-cells (By similarity).
TMX2	ENSG00000213593	Q9Y320-1	51075	null
AQP1	ENSG00000240583	P29972-1	358	Forms a water-specific channel that provides the plasma membranes of red cells and kidney proximal tubules with high permeability to water	thereby permitting water to move in the direction of an osmotic gradient.
KRTAP5-7	ENSG00000244411	Q6L8G8	440050	In the hair cortex	hair keratin intermediate filaments are embedded in an interfilamentous matrix	consisting of hair keratin-associated protein (KRTAP)	which are essential for the formation of a rigid and resistant hair shaft through their extensive disulfide bond cross-linking with abundant cysteine residues of hair keratins. The matrix proteins include the high-sulfur and high-glycine-tyrosine keratins.
KRTAP5-9	ENSG00000254997	P26371	3846	In the hair cortex	hair keratin intermediate filaments are embedded in an interfilamentous matrix	consisting of hair keratin-associated protein (KRTAP)	which are essential for the formation of a rigid and resistant hair shaft through their extensive disulfide bond cross-linking with abundant cysteine residues of hair keratins. The matrix proteins include the high-sulfur and high-glycine-tyrosine keratins.
HGF	ENSG00000019991	P14210-1	3082	Potent mitogen for mature parenchymal hepatocyte cells	seems to be a hepatotrophic factor	and acts as a growth factor for a broad spectrum of tissues and cell types. Activating ligand for the receptor tyrosine kinase MET by binding to it and promoting its dimerization.
CDH1	ENSG00000039068	P12830	999	Cadherins are calcium-dependent cell adhesion proteins (PubMed:11976333). They preferentially interact with themselves in a homophilic manner in connecting cells; cadherins may thus contribute to the sorting of heterogeneous cell types. CDH1 is involved in mechanisms regulating cell-cell adhesions	mobility and proliferation of epithelial cells (PubMed:11976333). Has a potent invasive suppressor role. It is a ligand for integrin alpha-E/beta-7.
F7	ENSG00000057593	P08709-2	2155	Initiates the extrinsic pathway of blood coagulation. Serine protease that circulates in the blood in a zymogen form. Factor VII is converted to factor VIIa by factor Xa	factor XIIa	factor IXa	or thrombin by minor proteolysis. In the presence of tissue factor and calcium ions	factor VIIa then converts factor X to factor Xa by limited proteolysis. Factor VIIa will also convert factor IX to factor IXa in the presence of tissue factor and calcium.
FLT3LG	ENSG00000090554	P49771-1	2323	Stimulates the proliferation of early hematopoietic cells by activating FLT3. Synergizes well with a number of other colony stimulating factors and interleukins.
CST3	ENSG00000101439	P01034	1471	As an inhibitor of cysteine proteinases	this protein is thought to serve an important physiological role as a local regulator of this enzyme activity.
FGF21	ENSG00000105550	Q9NSA1	26291	Stimulates glucose uptake in differentiated adipocytes via the induction of glucose transporter SLC2A1/GLUT1 expression (but not SLC2A4/GLUT4 expression). Activity requires the presence of KLB.
COMP	ENSG00000105664	P49747-1	1311	May play a role in the structural integrity of cartilage via its interaction with other extracellular matrix proteins such as the collagens and fibronectin. Can mediate the interaction of chondrocytes with the cartilage extracellular matrix through interaction with cell surface integrin receptors. Could play a role in the pathogenesis of osteoarthritis. Potent suppressor of apoptosis in both prim…	BIRC2	BIRC5 and XIAP). Essential for maintaining a vascular smooth muscle cells (VSMCs) contractile/differentiated phenotype under physiological and pathological stimuli. Maintains this phenotype of VSMCs by interacting with ITGA7 (By similarity).
PCOLCE	ENSG00000106333	Q15113	5118	Binds to the C-terminal propeptide of type I procollagen and enhances procollagen C-proteinase activity.
CCL2	ENSG00000108691	P13500	6347	Acts as a ligand for C-C chemokine receptor CCR2 (PubMed:9837883	PubMed:10587439	PubMed:10529171). Signals through binding and activation of CCR2 and induces a strong chemotactic response and mobilization of intracellular calcium ions (PubMed:9837883	PubMed:10587439). Exhibits a chemotactic activity for monocytes and basophils but not neutrophils or eosinophils (PubMed:8627182	PubMed:9792674	PubMed:8195247). May be involved in the recruitment of monocytes into the arterial wall during the disease process of atherosclerosis (PubMed:8107690).
VEGFA	ENSG00000112715	P15692-9	7422	Growth factor active in angiogenesis	vasculogenesis and endothelial cell growth. Induces endothelial cell proliferation	promotes cell migration	inhibits apoptosis and induces permeabilization of blood vessels. Binds to the FLT1/VEGFR1 and KDR/VEGFR2 receptors	heparan sulfate and heparin. NRP1/Neuropilin-1 binds isoforms VEGF-165 and VEGF-145. Isoform VEGF165B binds to KDR but does not activate downstream signaling pathways	does not activate angiogenesis and inhibits tumor growth. Binding to NRP1 receptor initiates a signaling pathway needed for motor neuron axon guidance and cell body migration	including for the caudal migration of facial motor neurons from rhombomere 4 to rhombomere 6 during embryonic development (By similarity).
FCGR2A	ENSG00000143226	P12318-2	2212	Binds to the Fc region of immunoglobulins gamma. Low affinity receptor. By binding to IgG it initiates cellular responses against pathogens and soluble antigens. Promotes phagocytosis of opsonized antigens.
CCL28	ENSG00000151882	Q9NRJ3-1	56477	Chemotactic activity for resting CD4	CD8 T-cells and eosinophils. Binds to CCR3 and CCR10 and induces calcium mobilization in a dose-dependent manner.
IL24	ENSG00000162892	Q13007-2	11009	Has antiproliferative properties on melanoma cells and may contribute to terminal cell differentiation.
CDCP1	ENSG00000163814	Q9H5V8-3	64866	May be involved in cell adhesion and cell matrix association. May play a role in the regulation of anchorage versus migration or proliferation versus differentiation via its phosphorylation. May be a novel marker for leukemia diagnosis and for immature hematopoietic stem cell subsets. Belongs to the tetraspanin web involved in tumor progression and metastasis.
IGFBP6	ENSG00000167779	P24592	3489	IGF-binding proteins prolong the half-life of the IGFs and have been shown to either inhibit or stimulate the growth promoting effects of the IGFs on cell culture. They alter the interaction of IGFs with their cell surface receptors.
CCL11	ENSG00000172156	P51671	6356	In response to the presence of allergens	this protein directly promotes the accumulation of eosinophils	a prominent feature of allergic inflammatory reactions. Binds to CCR3.
C1QTNF1	ENSG00000173918	Q9BXJ1-1	114897	null
CCL3	ENSG00000277632	P10147	6348	Monokine with inflammatory and chemokinetic properties. Binds to CCR1	CCR4 and CCR5. One of the major HIV-suppressive factors produced by CD8+ T-cells. Recombinant MIP-1-alpha induces a dose-dependent inhibition of different strains of HIV-1	HIV-2	and simian immunodeficiency virus (SIV).
##
## Date Downloaded: Oct 02 2023
##
## Query Parameters
## Score Filter: 0
## Interaction Catagories Included: HI-Union	Literature
## Tissue Filter: None

## Sheet: HuRI Interactions
Interactor A Gene Name	Interactor B Gene Name	Interactor A Ensembl ID	Interactor B Ensembl ID	Interactor A Uniprot ID	Interactor B Uniprot ID	Interactor A Entrez ID	Interactor B Entrez ID	Confidence Score
HGF	HGF	ENSG00000019991	ENSG00000019991	P14210-1	P14210-1	undefined	undefined	null
CDH1	CDH1	ENSG00000039068	ENSG00000039068	P12830	P12830	undefined	undefined	null
F7	F7	ENSG00000057593	ENSG00000057593	P08709-2	P08709-2	undefined	undefined	null
CST3	CST3	ENSG00000101439	ENSG00000101439	P01034	P01034	undefined	undefined	null
VEGFA	VEGFA	ENSG00000112715	ENSG00000112715	P15692-9	P15692-9	undefined	undefined	null
IGFBP6	IGFBP6	ENSG00000167779	ENSG00000167779	P24592	P24592	undefined	undefined	0.714583
CCL11	CCL11	ENSG00000172156	ENSG00000172156	P51671	P51671	undefined	undefined	null
CCL3	CCL3	ENSG00000277632	ENSG00000277632	P10147	P10147	undefined	undefined	null
CDH1	CTNNA1	ENSG00000039068	ENSG00000044115	P12830	P35221-3	undefined	undefined	null
CDH1	ACADVL	ENSG00000039068	ENSG00000072778	P12830	P49748-1	undefined	undefined	null
CDH1	FGFR1	ENSG00000039068	ENSG00000077782	P12830	P11362-2	undefined	undefined	null
CDH1	XRCC5	ENSG00000039068	ENSG00000079246	P12830	P13010	undefined	undefined	null
CDH1	HSP90AA1	ENSG00000039068	ENSG00000080824	P12830	P07900-1	undefined	undefined	null
CDH1	POLR2E	ENSG00000039068	ENSG00000099817	P12830	P19388	undefined	undefined	null
FGF21	YPEL3	ENSG00000105550	ENSG00000090238	Q9NSA1	P61236-2	undefined	undefined	0.820553
FGF21	SGTA	ENSG00000105550	ENSG00000104969	Q9NSA1	O43765	undefined	undefined	0.890903
CDH1	CBLL1	ENSG00000039068	ENSG00000105879	P12830	Q75N03-1	undefined	undefined	null
HGF	MET	ENSG00000019991	ENSG00000105976	P14210-1	P08581-1	undefined	undefined	null
HGF	MEOX2	ENSG00000019991	ENSG00000106511	P14210-1	P50222	undefined	undefined	null
COMP	MEOX2	ENSG00000105664	ENSG00000106511	P49747-1	P50222	undefined	undefined	0.895877
COMP	NUFIP2	ENSG00000105664	ENSG00000108256	P49747-1	Q7Z417-1	undefined	undefined	0.898549
CCL2	RNF4	ENSG00000108691	ENSG00000063978	P13500	P78317-1	undefined	undefined	0.681598
VEGFA	SLC35C2	ENSG00000112715	ENSG00000080189	P15692-9	Q9NQQ7-1	undefined	undefined	null
VEGFA	FLT1	ENSG00000112715	ENSG00000102755	P15692-9	P17948-2	undefined	undefined	null
VEGFA	NRP1	ENSG00000112715	ENSG00000099250	P15692-9	O14786-2	undefined	undefined	null
HGF	FN1	ENSG00000019991	ENSG00000115414	P14210-1	P02751-10	undefined	undefined	null
COMP	OTX1	ENSG00000105664	ENSG00000115507	P49747-1	P32242	undefined	undefined	0.881892
F7	F3	ENSG00000057593	ENSG00000117525	P08709-2	P13726-1	undefined	undefined	null
VEGFA	PGF	ENSG00000112715	ENSG00000119630	P15692-9	P49763-3	undefined	undefined	null
CCL2	TNFAIP6	ENSG00000108691	ENSG00000123610	P13500	P98066	undefined	undefined	null
VEGFA	KDR	ENSG00000112715	ENSG00000128052	P15692-9	P35968-1	undefined	undefined	null
CDH1	ACTN4	ENSG00000039068	ENSG00000130402	P12830	O43707-1	undefined	undefined	null
FCGR2A	AGPAT4	ENSG00000143226	ENSG00000026652	P12318-2	Q9NRZ5-1	undefined	undefined	0.690605
FCGR2A	FXYD3	ENSG00000143226	ENSG00000089356	P12318-2	Q14802-1	undefined	undefined	0.669482
FCGR2A	CDIPT	ENSG00000143226	ENSG00000103502	P12318-2	O14735-1	undefined	undefined	null
FCGR2A	UPK2	ENSG00000143226	ENSG00000110375	P12318-2	O00526	undefined	undefined	0.762638
FCGR2A	UBQLN1	ENSG00000143226	ENSG00000135018	P12318-2	Q9UMX0-1	undefined	undefined	null
FCGR2A	MIP	ENSG00000143226	ENSG00000135517	P12318-2	P30301	undefined	undefined	null
FCGR2A	CXCL9	ENSG00000143226	ENSG00000138755	P12318-2	Q07325	undefined	undefined	0.726079
HGF	ADAMTSL4	ENSG00000019991	ENSG00000143382	P14210-1	Q6UY14-1	undefined	undefined	null
CDH1	PKP4	ENSG00000039068	ENSG00000144283	P12830	Q99569-2	undefined	undefined	null
CDH1	HSPD1	ENSG00000039068	ENSG00000144381	P12830	P10809-1	undefined	undefined	null
CDH1	EGFR	ENSG00000039068	ENSG00000146648	P12830	Q504U8	undefined	undefined	null
CCL2	SLC16A2	ENSG00000108691	ENSG00000147100	P13500	P36021	undefined	undefined	0.821508
VEGFA	SLC16A2	ENSG00000112715	ENSG00000147100	P15692-9	P36021	undefined	undefined	0.780498
VEGFA	LCN2	ENSG00000112715	ENSG00000148346	P15692-9	P80188-1	undefined	undefined	null
FCGR2A	ADAM33	ENSG00000143226	ENSG00000149451	P12318-2	Q08AM2	undefined	undefined	0.732283
FCGR2A	SERP2	ENSG00000143226	ENSG00000151778	P12318-2	Q8N6R1	undefined	undefined	0.707315
CCL28	PSMA3	ENSG00000151882	ENSG00000100567	Q9NRJ3-1	P25788-1	undefined	undefined	null
CCL28	STUB1	ENSG00000151882	ENSG00000103266	Q9NRJ3-1	Q9UNE7-1	undefined	undefined	null
VEGFA	TMEM237	ENSG00000112715	ENSG00000155755	P15692-9	Q96Q45-2	undefined	undefined	0.828015
CDH1	LMNA	ENSG00000039068	ENSG00000160789	P12830	P02545-1	undefined	undefined	null
IL24	ATM	ENSG00000162892	ENSG00000149311	Q13007-2	H0YDU7	undefined	undefined	null
IL24	PARP1	ENSG00000162892	ENSG00000143799	Q13007-2	P09874	undefined	undefined	null
IL24	RAD51	ENSG00000162892	ENSG00000051180	Q13007-2	Q06609-2	undefined	undefined	null
CDCP1	SDCBP	ENSG00000163814	ENSG00000137575	Q9H5V8-3	O00560-1	undefined	undefined	0.903664
CCL28	DYNLT3	ENSG00000151882	ENSG00000165169	Q9NRJ3-1	P51808	undefined	undefined	0.838703
CCL28	TSC1	ENSG00000151882	ENSG00000165699	Q9NRJ3-1	Q86WV8	undefined	undefined	0.795759
FCGR2A	CMTM5	ENSG00000143226	ENSG00000166091	P12318-2	Q96DZ9-2	undefined	undefined	0.678155
PCOLCE	B2M	ENSG00000106333	ENSG00000166710	Q15113	P61769	undefined	undefined	null
CDH1	KRT1	ENSG00000039068	ENSG00000167768	P12830	P04264	undefined	undefined	null
IGFBP6	CCDC28A	ENSG00000167779	ENSG00000024862	P24592	B4DUJ5	undefined	undefined	0.695779
IGFBP6	MBD3	ENSG00000167779	ENSG00000071655	P24592	O95983-2	undefined	undefined	0.717239
IGFBP6	EPDR1	ENSG00000167779	ENSG00000086289	P24592	Q9UM22-1	undefined	undefined	0.815853
IGFBP6	CDIPT	ENSG00000167779	ENSG00000103502	P24592	O14735-1	undefined	undefined	0.682217
IGFBP6	NCALD	ENSG00000167779	ENSG00000104490	P24592	P61601	undefined	undefined	0.695779
IGFBP6	SGTA	ENSG00000167779	ENSG00000104969	P24592	O43765	undefined	undefined	0.897726
IGFBP6	EFEMP1	ENSG00000167779	ENSG00000115380	P24592	Q12805-1	undefined	undefined	0.820056
IGFBP6	ENKD1	ENSG00000167779	ENSG00000124074	P24592	Q9H0I2-1	undefined	undefined	0.819627
IGFBP6	UBAC1	ENSG00000167779	ENSG00000130560	P24592	Q9BSL1	undefined	undefined	0.713707
IGFBP6	MEIS2	ENSG00000167779	ENSG00000134138	P24592	O14770-4	undefined	undefined	0.732524
IGFBP6	UBQLN1	ENSG00000167779	ENSG00000135018	P24592	Q9UMX0-1	undefined	undefined	0.732121
IGFBP6	SDCBP	ENSG00000167779	ENSG00000137575	P24592	O00560-1	undefined	undefined	0.835069
IGFBP6	RABGGTB	ENSG00000167779	ENSG00000137955	P24592	P53611	undefined	undefined	0.894379
IGFBP6	GAS8	ENSG00000167779	ENSG00000141013	P24592	O95995-1	undefined	undefined	0.690091
IGFBP6	RANBP10	ENSG00000167779	ENSG00000141084	P24592	Q6VN20-1	undefined	undefined	0.710319
IGFBP6	CREB5	ENSG00000167779	ENSG00000146592	P24592	Q02930-4	undefined	undefined	0.808205
IGFBP6	MSGN1	ENSG00000167779	ENSG00000151379	P24592	A6NI15	undefined	undefined	0.849655
IGFBP6	POU4F2	ENSG00000167779	ENSG00000151615	P24592	Q12837-1	undefined	undefined	0.820353
IGFBP6	CCDC116	ENSG00000167779	ENSG00000161180	P24592	Q8IYX3-2	undefined	undefined	0.688023
IGFBP6	C1orf74	ENSG00000167779	ENSG00000162757	P24592	Q96LT6	undefined	undefined	0.738043
IGFBP6	SMCP	ENSG00000167779	ENSG00000163206	P24592	P49901	undefined	undefined	0.808053
IGFBP6	ALPP	ENSG00000167779	ENSG00000163283	P24592	P05187	undefined	undefined	0.79153
IGFBP6	PLEKHA7	ENSG00000167779	ENSG00000166689	P24592	H0YDE2	undefined	undefined	0.686362
IGFBP6	ANKRD11	ENSG00000167779	ENSG00000167522	P24592	A0A087WTN8	undefined	undefined	0.807474
CDH1	CTNNB1	ENSG00000039068	ENSG00000168036	P12830	P35222-1	undefined	undefined	null
FCGR2A	HGNC:18790	ENSG00000143226	ENSG00000168824	P12318-2	NULL	undefined	undefined	0.682733
VEGFA	GJB1	ENSG00000112715	ENSG00000169562	P15692-9	P08034	undefined	undefined	0.693516
FCGR2A	CSGALNACT2	ENSG00000143226	ENSG00000169826	P12318-2	Q8N6G5-1	undefined	undefined	0.7196
CCL28	DDI1	ENSG00000151882	ENSG00000170967	Q9NRJ3-1	Q8WTU0	undefined	undefined	0.900351
CDH1	KRT9	ENSG00000039068	ENSG00000171403	P12830	P35527	undefined	undefined	null
CDH1	PPP1CA	ENSG00000039068	ENSG00000172531	P12830	P62136-1	undefined	undefined	null
IGFBP6	EFEMP2	ENSG00000167779	ENSG00000172638	P24592	O95967	undefined	undefined	0.754535
IGFBP6	ZNF417	ENSG00000167779	ENSG00000173480	P24592	Q8TAU3-1	undefined	undefined	0.889331
VEGFA	VEGFB	ENSG00000112715	ENSG00000173511	P15692-9	P49765-1	undefined	undefined	null
C1QTNF1	LNX1	ENSG00000173918	ENSG00000072201	Q9BXJ1-1	Q8TBB1-1	undefined	undefined	0.890513
C1QTNF1	TGM1	ENSG00000173918	ENSG00000092295	Q9BXJ1-1	P22735-1	undefined	undefined	0.861181
C1QTNF1	SGTA	ENSG00000173918	ENSG00000104969	Q9BXJ1-1	O43765	undefined	undefined	null
C1QTNF1	PRPF31	ENSG00000173918	ENSG00000105618	Q9BXJ1-1	Q8WWY3-1	undefined	undefined	0.890975
C1QTNF1	C1QTNF6	ENSG00000173918	ENSG00000133466	Q9BXJ1-1	Q9BXI9-2	undefined	undefined	0.739464
C1QTNF1	AVPR2	ENSG00000173918	ENSG00000126895	Q9BXJ1-1	P30518-1	undefined	undefined	null
COMP	ATOX1	ENSG00000105664	ENSG00000177556	P49747-1	O00244	undefined	undefined	0.815679
C1QTNF1	C14orf119	ENSG00000173918	ENSG00000179933	Q9BXJ1-1	Q9NWQ9	undefined	undefined	0.687999
PCOLCE	COL18A1	ENSG00000106333	ENSG00000182871	Q15113	P39060-1	undefined	undefined	null
CCL11	CCR3	ENSG00000172156	ENSG00000183625	P51671	P51677-1	undefined	undefined	null
IL24	CHEK2	ENSG00000162892	ENSG00000183765	Q13007-2	O96017-1	undefined	undefined	null
CDH1	PIP5K1C	ENSG00000039068	ENSG00000186111	P12830	O60331-1	undefined	undefined	null
IGFBP6	KRTAP10-8	ENSG00000167779	ENSG00000187766	P24592	P60410	undefined	undefined	0.839479
IGFBP6	UBQLN2	ENSG00000167779	ENSG00000188021	P24592	Q9UHD9	undefined	undefined	0.918844
CDH1	HDAC2	ENSG00000039068	ENSG00000196591	P12830	Q92769-1	undefined	undefined	null
COMP	CYSRT1	ENSG00000105664	ENSG00000197191	P49747-1	B8A4K4	undefined	undefined	0.902784
FGF21	SGTB	ENSG00000105550	ENSG00000197860	Q9NSA1	Q96EQ0	undefined	undefined	0.797298
COMP	SGTB	ENSG00000105664	ENSG00000197860	P49747-1	Q96EQ0	undefined	undefined	0.738077
C1QTNF1	UBL5	ENSG00000173918	ENSG00000198258	Q9BXJ1-1	Q9BZL1	undefined	undefined	0.678317
IGFBP6	ASNA1	ENSG00000167779	ENSG00000198356	P24592	O43681	undefined	undefined	0.71224
IGFBP6	ZNF587	ENSG00000167779	ENSG00000198466	P24592	Q96SQ5-1	undefined	undefined	0.702483
CDH1	CTNND1	ENSG00000039068	ENSG00000198561	P12830	O60716-29	undefined	undefined	null
CDH1	TGM2	ENSG00000039068	ENSG00000198959	P12830	P21980-1	undefined	undefined	null
FCGR2A	GIMAP1	ENSG00000143226	ENSG00000213203	P12318-2	Q8WWP7	undefined	undefined	null
CCL2	TMX2	ENSG00000108691	ENSG00000213593	P13500	Q9Y320-1	undefined	undefined	0.655273
COMP	AQP1	ENSG00000105664	ENSG00000240583	P49747-1	P29972-1	undefined	undefined	0.851972
IGFBP6	AQP1	ENSG00000167779	ENSG00000240583	P24592	P29972-1	undefined	undefined	0.679517
IGFBP6	KRTAP5-7	ENSG00000167779	ENSG00000244411	P24592	Q6L8G8	undefined	undefined	0.925944
FLT3LG	KRTAP5-9	ENSG00000090554	ENSG00000254997	P49771-1	P26371	undefined	undefined	0.904819
IGFBP6	KRTAP5-9	ENSG00000167779	ENSG00000254997	P24592	P26371	undefined	undefined	0.915926
CCL3	UBQLN1	ENSG00000277632	ENSG00000135018	P10147	Q9UMX0-1	undefined	undefined	0.878056
CCL3	UBQLN2	ENSG00000277632	ENSG00000188021	P10147	Q9UHD9	undefined	undefined	0.913294
CCL3	IDE	ENSG00000277632	ENSG00000119912	P10147	P14735-1	undefined	undefined	null
RAD51	RAD51	ENSG00000051180	ENSG00000051180	Q06609-2	Q06609-2	undefined	undefined	null
RNF4	RNF4	ENSG00000063978	ENSG00000063978	P78317-1	P78317-1	undefined	undefined	null
MBD3	MBD3	ENSG00000071655	ENSG00000071655	O95983-2	O95983-2	undefined	undefined	null
LNX1	LNX1	ENSG00000072201	ENSG00000072201	Q8TBB1-1	Q8TBB1-1	undefined	undefined	null
FGFR1	FGFR1	ENSG00000077782	ENSG00000077782	P11362-2	P11362-2	undefined	undefined	null
AGPAT4	SLC35C2	ENSG00000026652	ENSG00000080189	Q9NRZ5-1	Q9NQQ7-1	undefined	undefined	0.672806
HSP90AA1	HSP90AA1	ENSG00000080824	ENSG00000080824	P07900-1	P07900-1	undefined	undefined	null
SLC35C2	FXYD3	ENSG00000080189	ENSG00000089356	Q9NQQ7-1	Q14802-1	undefined	undefined	0.673104
TGM1	TGM1	ENSG00000092295	ENSG00000092295	P22735-1	P22735-1	undefined	undefined	0.892463
YPEL3	PSMA3	ENSG00000090238	ENSG00000100567	P61236-2	P25788-1	undefined	undefined	null
PSMA3	PSMA3	ENSG00000100567	ENSG00000100567	P25788-1	P25788-1	undefined	undefined	null
HSP90AA1	STUB1	ENSG00000080824	ENSG00000103266	P07900-1	Q9UNE7-1	undefined	undefined	null
LNX1	CDIPT	ENSG00000072201	ENSG00000103502	Q8TBB1-1	O14735-1	undefined	undefined	0.890513
SGTA	SGTA	ENSG00000104969	ENSG00000104969	O43765	O43765	undefined	undefined	0.696066
HSP90AA1	SGTA	ENSG00000080824	ENSG00000104969	P07900-1	O43765	undefined	undefined	null
PRPF31	PRPF31	ENSG00000105618	ENSG00000105618	Q8WWY3-1	Q8WWY3-1	undefined	undefined	0.715141
MBD3	MEOX2	ENSG00000071655	ENSG00000106511	O95983-2	P50222	undefined	undefined	0.924799
LNX1	MEOX2	ENSG00000072201	ENSG00000106511	Q8TBB1-1	P50222	undefined	undefined	0.897289
NCALD	MEOX2	ENSG00000104490	ENSG00000106511	P61601	P50222	undefined	undefined	null
YPEL3	NUFIP2	ENSG00000090238	ENSG00000108256	P61236-2	Q7Z417-1	undefined	undefined	0.688497
SGTA	EFEMP1	ENSG00000104969	ENSG00000115380	O43765	Q12805-1	undefined	undefined	0.894685
MEOX2	EFEMP1	ENSG00000106511	ENSG00000115380	P50222	Q12805-1	undefined	undefined	0.921579
FN1	FN1	ENSG00000115414	ENSG00000115414	P02751-10	P02751-10	undefined	undefined	null
XRCC5	FN1	ENSG00000079246	ENSG00000115414	P13010	P02751-10	undefined	undefined	null
YPEL3	OTX1	ENSG00000090238	ENSG00000115507	P61236-2	P32242	undefined	undefined	0.81971
EFEMP1	OTX1	ENSG00000115380	ENSG00000115507	Q12805-1	P32242	undefined	undefined	null
FLT1	PGF	ENSG00000102755	ENSG00000119630	P17948-2	P49763-3	undefined	undefined	null
FN1	TNFAIP6	ENSG00000115414	ENSG00000123610	P02751-10	P98066	undefined	undefined	null
KDR	KDR	ENSG00000128052	ENSG00000128052	P35968-1	P35968-1	undefined	undefined	null
LNX1	ACTN4	ENSG00000072201	ENSG00000130402	Q8TBB1-1	O43707-1	undefined	undefined	0.881689
FN1	ACTN4	ENSG00000115414	ENSG00000130402	P02751-10	O43707-1	undefined	undefined	null
SGTA	C1QTNF6	ENSG00000104969	ENSG00000133466	O43765	Q9BXI9-2	undefined	undefined	0.921373
MEIS2	MEIS2	ENSG00000134138	ENSG00000134138	O14770-4	O14770-4	undefined	undefined	null
RNF4	UBQLN1	ENSG00000063978	ENSG00000135018	P78317-1	Q9UMX0-1	undefined	undefined	0.712272
FN1	UBQLN1	ENSG00000115414	ENSG00000135018	P02751-10	Q9UMX0-1	undefined	undefined	null
UBQLN1	UBQLN1	ENSG00000135018	ENSG00000135018	Q9UMX0-1	Q9UMX0-1	undefined	undefined	null
MBD3	SDCBP	ENSG00000071655	ENSG00000137575	O95983-2	O00560-1	undefined	undefined	null
CDIPT	SDCBP	ENSG00000103502	ENSG00000137575	O14735-1	O00560-1	undefined	undefined	null
MEOX2	SDCBP	ENSG00000106511	ENSG00000137575	P50222	O00560-1	undefined	undefined	0.919616
SDCBP	SDCBP	ENSG00000137575	ENSG00000137575	O00560-1	O00560-1	undefined	undefined	0.924993
LNX1	ADAMTSL4	ENSG00000072201	ENSG00000143382	Q8TBB1-1	Q6UY14-1	undefined	undefined	0.875615
EPDR1	ADAMTSL4	ENSG00000086289	ENSG00000143382	Q9UM22-1	Q6UY14-1	undefined	undefined	0.882665
NUFIP2	ADAMTSL4	ENSG00000108256	ENSG00000143382	Q7Z417-1	Q6UY14-1	undefined	undefined	0.899014
OTX1	ADAMTSL4	ENSG00000115507	ENSG00000143382	P32242	Q6UY14-1	undefined	undefined	0.909443
ADAMTSL4	ADAMTSL4	ENSG00000143382	ENSG00000143382	Q6UY14-1	Q6UY14-1	undefined	undefined	0.897009
PARP1	PARP1	ENSG00000143799	ENSG00000143799	P09874	P09874	undefined	undefined	null
ADAMTSL4	CREB5	ENSG00000143382	ENSG00000146592	Q6UY14-1	Q02930-4	undefined	undefined	0.909443
CREB5	CREB5	ENSG00000146592	ENSG00000146592	Q02930-4	Q02930-4	undefined	undefined	0.83531
EGFR	EGFR	ENSG00000146648	ENSG00000146648	Q504U8	Q504U8	undefined	undefined	null
ACTN4	EGFR	ENSG00000130402	ENSG00000146648	O43707-1	Q504U8	undefined	undefined	null
STUB1	EGFR	ENSG00000103266	ENSG00000146648	Q9UNE7-1	Q504U8	undefined	undefined	null
CTNNA1	EGFR	ENSG00000044115	ENSG00000146648	P35221-3	Q504U8	undefined	undefined	null
FN1	EGFR	ENSG00000115414	ENSG00000146648	P02751-10	Q504U8	undefined	undefined	null
HSP90AA1	EGFR	ENSG00000080824	ENSG00000146648	P07900-1	Q504U8	undefined	undefined	null
SGTA	LCN2	ENSG00000104969	ENSG00000148346	O43765	P80188-1	undefined	undefined	0.914623
UBQLN1	LCN2	ENSG00000135018	ENSG00000148346	Q9UMX0-1	P80188-1	undefined	undefined	0.878056
LCN2	LCN2	ENSG00000148346	ENSG00000148346	P80188-1	P80188-1	undefined	undefined	0.86186
ADAMTSL4	POU4F2	ENSG00000143382	ENSG00000151615	Q6UY14-1	Q12837-1	undefined	undefined	0.889941
LCN2	POU4F2	ENSG00000148346	ENSG00000151615	P80188-1	Q12837-1	undefined	undefined	0.791257
CXCL9	TMEM237	ENSG00000138755	ENSG00000155755	Q07325	Q96Q45-2	undefined	undefined	0.883293
ADAM33	TMEM237	ENSG00000149451	ENSG00000155755	Q08AM2	Q96Q45-2	undefined	undefined	0.812766
SERP2	TMEM237	ENSG00000151778	ENSG00000155755	Q8N6R1	Q96Q45-2	undefined	undefined	0.8015
LMNA	LMNA	ENSG00000160789	ENSG00000160789	P02545-1	P02545-1	undefined	undefined	null
TGM1	ALPP	ENSG00000092295	ENSG00000163283	P22735-1	P05187	undefined	undefined	0.861181
MEOX2	ALPP	ENSG00000106511	ENSG00000163283	P50222	P05187	undefined	undefined	0.919243
OTX1	ALPP	ENSG00000115507	ENSG00000163283	P32242	P05187	undefined	undefined	0.89528
ADAMTSL4	ALPP	ENSG00000143382	ENSG00000163283	Q6UY14-1	P05187	undefined	undefined	0.880738
CREB5	ALPP	ENSG00000146592	ENSG00000163283	Q02930-4	P05187	undefined	undefined	0.794031
POU4F2	ALPP	ENSG00000151615	ENSG00000163283	Q12837-1	P05187	undefined	undefined	0.892406
SMCP	ALPP	ENSG00000163206	ENSG00000163283	P49901	P05187	undefined	undefined	0.822343
DYNLT3	DYNLT3	ENSG00000165169	ENSG00000165169	P51808	P51808	undefined	undefined	0.938393
YPEL3	TSC1	ENSG00000090238	ENSG00000165699	P61236-2	Q86WV8	undefined	undefined	0.818777
ENKD1	TSC1	ENSG00000124074	ENSG00000165699	Q9H0I2-1	Q86WV8	undefined	undefined	0.818053
TSC1	TSC1	ENSG00000165699	ENSG00000165699	Q86WV8	Q86WV8	undefined	undefined	null
LNX1	CMTM5	ENSG00000072201	ENSG00000166091	Q8TBB1-1	Q96DZ9-2	undefined	undefined	0.890513
SLC35C2	CMTM5	ENSG00000080189	ENSG00000166091	Q9NQQ7-1	Q96DZ9-2	undefined	undefined	0.696089
MEOX2	CMTM5	ENSG00000106511	ENSG00000166091	P50222	Q96DZ9-2	undefined	undefined	0.914113
SDCBP	CMTM5	ENSG00000137575	ENSG00000166091	O00560-1	Q96DZ9-2	undefined	undefined	0.924849
B2M	B2M	ENSG00000166710	ENSG00000166710	P61769	P61769	undefined	undefined	null
ANKRD11	ANKRD11	ENSG00000167522	ENSG00000167522	A0A087WTN8	A0A087WTN8	undefined	undefined	0.882569
FN1	KRT1	ENSG00000115414	ENSG00000167768	P02751-10	P04264	undefined	undefined	null
ACTN4	CTNNB1	ENSG00000130402	ENSG00000168036	O43707-1	P35222-1	undefined	undefined	null
FGFR1	CTNNB1	ENSG00000077782	ENSG00000168036	P11362-2	P35222-1	undefined	undefined	null
CDIPT	GJB1	ENSG00000103502	ENSG00000169562	O14735-1	P08034	undefined	undefined	null
CXCL9	GJB1	ENSG00000138755	ENSG00000169562	Q07325	P08034	undefined	undefined	0.688445
CMTM5	GJB1	ENSG00000166091	ENSG00000169562	Q96DZ9-2	P08034	undefined	undefined	0.715672
ATM	PPP1CA	ENSG00000149311	ENSG00000172531	H0YDU7	P62136-1	undefined	undefined	null
FN1	PPP1CA	ENSG00000115414	ENSG00000172531	P02751-10	P62136-1	undefined	undefined	null
LNX1	EFEMP2	ENSG00000072201	ENSG00000172638	Q8TBB1-1	O95967	undefined	undefined	0.890513
SGTA	EFEMP2	ENSG00000104969	ENSG00000172638	O43765	O95967	undefined	undefined	0.922023
PRPF31	EFEMP2	ENSG00000105618	ENSG00000172638	Q8WWY3-1	O95967	undefined	undefined	0.890975
MEOX2	EFEMP2	ENSG00000106511	ENSG00000172638	P50222	O95967	undefined	undefined	null
NUFIP2	EFEMP2	ENSG00000108256	ENSG00000172638	Q7Z417-1	O95967	undefined	undefined	0.875143
OTX1	EFEMP2	ENSG00000115507	ENSG00000172638	P32242	O95967	undefined	undefined	0.888445
UBQLN1	EFEMP2	ENSG00000135018	ENSG00000172638	Q9UMX0-1	O95967	undefined	undefined	0.88558
ADAMTSL4	EFEMP2	ENSG00000143382	ENSG00000172638	Q6UY14-1	O95967	undefined	undefined	0.888255
CREB5	EFEMP2	ENSG00000146592	ENSG00000172638	Q02930-4	O95967	undefined	undefined	0.870593
MEOX2	ZNF417	ENSG00000106511	ENSG00000173480	P50222	Q8TAU3-1	undefined	undefined	0.892357
ADAMTSL4	ZNF417	ENSG00000143382	ENSG00000173480	Q6UY14-1	Q8TAU3-1	undefined	undefined	0.877752
TSC1	ZNF417	ENSG00000165699	ENSG00000173480	Q86WV8	Q8TAU3-1	undefined	undefined	0.675743
RNF4	C14orf119	ENSG00000063978	ENSG00000179933	P78317-1	Q9NWQ9	undefined	undefined	0.742084
ACTN4	C14orf119	ENSG00000130402	ENSG00000179933	O43707-1	Q9NWQ9	undefined	undefined	0.880021
SMCP	C14orf119	ENSG00000163206	ENSG00000179933	P49901	Q9NWQ9	undefined	undefined	0.836586
COL18A1	COL18A1	ENSG00000182871	ENSG00000182871	P39060-1	P39060-1	undefined	undefined	null
CHEK2	CHEK2	ENSG00000183765	ENSG00000183765	O96017-1	O96017-1	undefined	undefined	null
LNX1	KRTAP10-8	ENSG00000072201	ENSG00000187766	Q8TBB1-1	P60410	undefined	undefined	0.868926
EPDR1	KRTAP10-8	ENSG00000086289	ENSG00000187766	Q9UM22-1	P60410	undefined	undefined	0.924927
PRPF31	KRTAP10-8	ENSG00000105618	ENSG00000187766	Q8WWY3-1	P60410	undefined	undefined	0.916825
MEOX2	KRTAP10-8	ENSG00000106511	ENSG00000187766	P50222	P60410	undefined	undefined	0.942587
NUFIP2	KRTAP10-8	ENSG00000108256	ENSG00000187766	Q7Z417-1	P60410	undefined	undefined	0.928359
OTX1	KRTAP10-8	ENSG00000115507	ENSG00000187766	P32242	P60410	undefined	undefined	0.944006
ENKD1	KRTAP10-8	ENSG00000124074	ENSG00000187766	Q9H0I2-1	P60410	undefined	undefined	0.927088
MEIS2	KRTAP10-8	ENSG00000134138	ENSG00000187766	O14770-4	P60410	undefined	undefined	0.811486
ADAMTSL4	KRTAP10-8	ENSG00000143382	ENSG00000187766	Q6UY14-1	P60410	undefined	undefined	0.904372
HSPD1	KRTAP10-8	ENSG00000144381	ENSG00000187766	P10809-1	P60410	undefined	undefined	null
CREB5	KRTAP10-8	ENSG00000146592	ENSG00000187766	Q02930-4	P60410	undefined	undefined	0.954643
POU4F2	KRTAP10-8	ENSG00000151615	ENSG00000187766	Q12837-1	P60410	undefined	undefined	0.927561
SMCP	KRTAP10-8	ENSG00000163206	ENSG00000187766	P49901	P60410	undefined	undefined	0.95255
ALPP	KRTAP10-8	ENSG00000163283	ENSG00000187766	P05187	P60410	undefined	undefined	0.914729
EFEMP2	KRTAP10-8	ENSG00000172638	ENSG00000187766	O95967	P60410	undefined	undefined	0.909039
ZNF417	KRTAP10-8	ENSG00000173480	ENSG00000187766	Q8TAU3-1	P60410	undefined	undefined	0.91251
KRTAP10-8	KRTAP10-8	ENSG00000187766	ENSG00000187766	P60410	P60410	undefined	undefined	0.95875
RNF4	UBQLN2	ENSG00000063978	ENSG00000188021	P78317-1	Q9UHD9	undefined	undefined	0.71666
SGTA	UBQLN2	ENSG00000104969	ENSG00000188021	O43765	Q9UHD9	undefined	undefined	0.894519
EFEMP1	UBQLN2	ENSG00000115380	ENSG00000188021	Q12805-1	Q9UHD9	undefined	undefined	0.918995
UBAC1	UBQLN2	ENSG00000130560	ENSG00000188021	Q9BSL1	Q9UHD9	undefined	undefined	0.907397
UBQLN1	UBQLN2	ENSG00000135018	ENSG00000188021	Q9UMX0-1	Q9UHD9	undefined	undefined	0.907397
LCN2	UBQLN2	ENSG00000148346	ENSG00000188021	P80188-1	Q9UHD9	undefined	undefined	0.922833
UBQLN2	UBQLN2	ENSG00000188021	ENSG00000188021	Q9UHD9	Q9UHD9	undefined	undefined	0.907566
MBD3	HDAC2	ENSG00000071655	ENSG00000196591	O95983-2	Q92769-1	undefined	undefined	null
LNX1	CYSRT1	ENSG00000072201	ENSG00000197191	Q8TBB1-1	B8A4K4	undefined	undefined	0.910194
YPEL3	CYSRT1	ENSG00000090238	ENSG00000197191	P61236-2	B8A4K4	undefined	undefined	0.950028
PRPF31	CYSRT1	ENSG00000105618	ENSG00000197191	Q8WWY3-1	B8A4K4	undefined	undefined	0.92153
MEOX2	CYSRT1	ENSG00000106511	ENSG00000197191	P50222	B8A4K4	undefined	undefined	0.925076
NUFIP2	CYSRT1	ENSG00000108256	ENSG00000197191	Q7Z417-1	B8A4K4	undefined	undefined	0.922627
EFEMP1	CYSRT1	ENSG00000115380	ENSG00000197191	Q12805-1	B8A4K4	undefined	undefined	0.921874
OTX1	CYSRT1	ENSG00000115507	ENSG00000197191	P32242	B8A4K4	undefined	undefined	0.947262
ENKD1	CYSRT1	ENSG00000124074	ENSG00000197191	Q9H0I2-1	B8A4K4	undefined	undefined	0.935741
GAS8	CYSRT1	ENSG00000141013	ENSG00000197191	O95995-1	B8A4K4	undefined	undefined	0.89273
ADAMTSL4	CYSRT1	ENSG00000143382	ENSG00000197191	Q6UY14-1	B8A4K4	undefined	undefined	0.943633
HSPD1	CYSRT1	ENSG00000144381	ENSG00000197191	P10809-1	B8A4K4	undefined	undefined	0.899589
CREB5	CYSRT1	ENSG00000146592	ENSG00000197191	Q02930-4	B8A4K4	undefined	undefined	0.940722
POU4F2	CYSRT1	ENSG00000151615	ENSG00000197191	Q12837-1	B8A4K4	undefined	undefined	0.926963
SMCP	CYSRT1	ENSG00000163206	ENSG00000197191	P49901	B8A4K4	undefined	undefined	0.958801
ALPP	CYSRT1	ENSG00000163283	ENSG00000197191	P05187	B8A4K4	undefined	undefined	0.929605
EFEMP2	CYSRT1	ENSG00000172638	ENSG00000197191	O95967	B8A4K4	undefined	undefined	0.924822
ZNF417	CYSRT1	ENSG00000173480	ENSG00000197191	Q8TAU3-1	B8A4K4	undefined	undefined	0.927743
KRTAP10-8	CYSRT1	ENSG00000187766	ENSG00000197191	P60410	B8A4K4	undefined	undefined	0.961184
CYSRT1	CYSRT1	ENSG00000197191	ENSG00000197191	B8A4K4	B8A4K4	undefined	undefined	0.959567
SGTA	SGTB	ENSG00000104969	ENSG00000197860	O43765	Q96EQ0	undefined	undefined	0.823451
C1QTNF6	SGTB	ENSG00000133466	ENSG00000197860	Q9BXI9-2	Q96EQ0	undefined	undefined	0.834215
LCN2	SGTB	ENSG00000148346	ENSG00000197860	P80188-1	Q96EQ0	undefined	undefined	0.834215
KRT1	SGTB	ENSG00000167768	ENSG00000197860	P04264	Q96EQ0	undefined	undefined	0.773415
EFEMP2	SGTB	ENSG00000172638	ENSG00000197860	O95967	Q96EQ0	undefined	undefined	0.893111
SMCP	UBL5	ENSG00000163206	ENSG00000198258	P49901	Q9BZL1	undefined	undefined	0.852037
KRTAP10-8	UBL5	ENSG00000187766	ENSG00000198258	P60410	Q9BZL1	undefined	undefined	0.803458
PRPF31	ZNF587	ENSG00000105618	ENSG00000198466	Q8WWY3-1	Q96SQ5-1	undefined	undefined	null
MEOX2	ZNF587	ENSG00000106511	ENSG00000198466	P50222	Q96SQ5-1	undefined	undefined	0.8991
ADAMTSL4	ZNF587	ENSG00000143382	ENSG00000198466	Q6UY14-1	Q96SQ5-1	undefined	undefined	null
TSC1	ZNF587	ENSG00000165699	ENSG00000198466	Q86WV8	Q96SQ5-1	undefined	undefined	0.702483
EFEMP2	ZNF587	ENSG00000172638	ENSG00000198466	O95967	Q96SQ5-1	undefined	undefined	0.885648
ZNF417	ZNF587	ENSG00000173480	ENSG00000198466	Q8TAU3-1	Q96SQ5-1	undefined	undefined	null
KRTAP10-8	ZNF587	ENSG00000187766	ENSG00000198466	P60410	Q96SQ5-1	undefined	undefined	0.893596
CYSRT1	ZNF587	ENSG00000197191	ENSG00000198466	B8A4K4	Q96SQ5-1	undefined	undefined	0.927743
EGFR	CTNND1	ENSG00000146648	ENSG00000198561	Q504U8	O60716-29	undefined	undefined	null
TGM2	TGM2	ENSG00000198959	ENSG00000198959	P21980-1	P21980-1	undefined	undefined	null
FN1	TGM2	ENSG00000115414	ENSG00000198959	P02751-10	P21980-1	undefined	undefined	null
AGPAT4	TMX2	ENSG00000026652	ENSG00000213593	Q9NRZ5-1	Q9Y320-1	undefined	undefined	null
CDIPT	TMX2	ENSG00000103502	ENSG00000213593	O14735-1	Q9Y320-1	undefined	undefined	null
MIP	TMX2	ENSG00000135517	ENSG00000213593	P30301	Q9Y320-1	undefined	undefined	0.701671
SERP2	TMX2	ENSG00000151778	ENSG00000213593	Q8N6R1	Q9Y320-1	undefined	undefined	null
HGNC:18790	TMX2	ENSG00000168824	ENSG00000213593	NULL	Q9Y320-1	undefined	undefined	0.673714
GIMAP1	TMX2	ENSG00000213203	ENSG00000213593	Q8WWP7	Q9Y320-1	undefined	undefined	null
TMX2	TMX2	ENSG00000213593	ENSG00000213593	Q9Y320-1	Q9Y320-1	undefined	undefined	0.720257
ADAMTSL4	AQP1	ENSG00000143382	ENSG00000240583	Q6UY14-1	P29972-1	undefined	undefined	null
TMEM237	AQP1	ENSG00000155755	ENSG00000240583	Q96Q45-2	P29972-1	undefined	undefined	0.676155
TSC1	AQP1	ENSG00000165699	ENSG00000240583	Q86WV8	P29972-1	undefined	undefined	0.808779
EFEMP2	AQP1	ENSG00000172638	ENSG00000240583	O95967	P29972-1	undefined	undefined	null
KRTAP10-8	AQP1	ENSG00000187766	ENSG00000240583	P60410	P29972-1	undefined	undefined	0.838513
CYSRT1	AQP1	ENSG00000197191	ENSG00000240583	B8A4K4	P29972-1	undefined	undefined	0.937281
AQP1	AQP1	ENSG00000240583	ENSG00000240583	P29972-1	P29972-1	undefined	undefined	null
ADAMTSL4	KRTAP5-7	ENSG00000143382	ENSG00000244411	Q6UY14-1	Q6L8G8	undefined	undefined	0.903312
CREB5	KRTAP5-7	ENSG00000146592	ENSG00000244411	Q02930-4	Q6L8G8	undefined	undefined	0.916604
CYSRT1	KRTAP5-7	ENSG00000197191	ENSG00000244411	B8A4K4	Q6L8G8	undefined	undefined	0.939939
ZNF587	KRTAP5-7	ENSG00000198466	ENSG00000244411	Q96SQ5-1	Q6L8G8	undefined	undefined	0.885643
LNX1	KRTAP5-9	ENSG00000072201	ENSG00000254997	Q8TBB1-1	P26371	undefined	undefined	0.903827
TGM1	KRTAP5-9	ENSG00000092295	ENSG00000254997	P22735-1	P26371	undefined	undefined	0.871062
MEOX2	KRTAP5-9	ENSG00000106511	ENSG00000254997	P50222	P26371	undefined	undefined	0.934248
NUFIP2	KRTAP5-9	ENSG00000108256	ENSG00000254997	Q7Z417-1	P26371	undefined	undefined	null
OTX1	KRTAP5-9	ENSG00000115507	ENSG00000254997	P32242	P26371	undefined	undefined	0.93085
ENKD1	KRTAP5-9	ENSG00000124074	ENSG00000254997	Q9H0I2-1	P26371	undefined	undefined	0.897824
SDCBP	KRTAP5-9	ENSG00000137575	ENSG00000254997	O00560-1	P26371	undefined	undefined	0.914977
ADAMTSL4	KRTAP5-9	ENSG00000143382	ENSG00000254997	Q6UY14-1	P26371	undefined	undefined	0.935471
HSPD1	KRTAP5-9	ENSG00000144381	ENSG00000254997	P10809-1	P26371	undefined	undefined	null
CREB5	KRTAP5-9	ENSG00000146592	ENSG00000254997	Q02930-4	P26371	undefined	undefined	0.932168
POU4F2	KRTAP5-9	ENSG00000151615	ENSG00000254997	Q12837-1	P26371	undefined	undefined	0.916601
SMCP	KRTAP5-9	ENSG00000163206	ENSG00000254997	P49901	P26371	undefined	undefined	0.947261
ALPP	KRTAP5-9	ENSG00000163283	ENSG00000254997	P05187	P26371	undefined	undefined	0.902032
ZNF417	KRTAP5-9	ENSG00000173480	ENSG00000254997	Q8TAU3-1	P26371	undefined	undefined	0.899518
KRTAP10-8	KRTAP5-9	ENSG00000187766	ENSG00000254997	P60410	P26371	undefined	undefined	0.95011
CYSRT1	KRTAP5-9	ENSG00000197191	ENSG00000254997	B8A4K4	P26371	undefined	undefined	0.959945
ZNF587	KRTAP5-9	ENSG00000198466	ENSG00000254997	Q96SQ5-1	P26371	undefined	undefined	0.911846
KRTAP5-9	KRTAP5-9	ENSG00000254997	ENSG00000254997	P26371	P26371	undefined	undefined	0.947261
##
## Date Downloaded: Oct 02 2023
##
## Query Parameters
## Score Filter: 0
## Interaction Catagories Included: HI-Union	Literature
## Tissue Filter: None
